# Supplementary material for: Mycobacterium tuberculosis interactome analysis unravels potential pathways to drug resistance
Source: BMC Microbiol. 2008 Dec 23;8:234. doi: 10.1186/1471-2180-8-234 (PMC2649132; doi:10.1186/1471-2180-8-234)
Supplement: Additional File 1 — STRING network links. These data, from the STRING database, form the basis for the network constructed in this study. [file 1471-2180-8-234-S1.xls]

## Sheet: STRING Mtb H37Rv
Source	Target	STRING Confidence	Edge Weight
Rv0001	Rv0002	994	6
Rv0001	Rv0003	978	22
Rv0001	Rv0005	945	55
Rv0001	Rv0006	896	104
Rv0001	Rv0058	963	37
Rv0001	Rv0350	442	558
Rv0001	Rv0352	536	464
Rv0001	Rv0949	408	592
Rv0001	Rv1010	412	588
Rv0001	Rv1014c	424	576
Rv0001	Rv1020	789	211
Rv0001	Rv1112	483	517
Rv0001	Rv1484	592	408
Rv0001	Rv1629	583	417
Rv0001	Rv2090	410	590
Rv0001	Rv2150c	481	519
Rv0001	Rv2158c	540	460
Rv0001	Rv2343c	511	489
Rv0001	Rv2373c	547	453
Rv0001	Rv2572c	780	220
Rv0001	Rv2906c	560	440
Rv0001	Rv2992c	400	600
Rv0001	Rv3116	417	583
Rv0001	Rv3213c	430	570
Rv0001	Rv3246c	850	150
Rv0001	Rv3610c	645	355
Rv0001	Rv3721c	553	447
Rv0001	Rv3917c	626	374
Rv0001	Rv3919c	687	313
Rv0001	Rv3923c	669	331
Rv0002	Rv0003	995	5
Rv0002	Rv0004	950	50
Rv0002	Rv0005	956	44
Rv0002	Rv0006	925	75
Rv0002	Rv0007	560	440
Rv0002	Rv0017c	439	561
Rv0002	Rv0053	431	569
Rv0002	Rv0058	654	346
Rv0002	Rv0321	900	100
Rv0002	Rv0803	654	346
Rv0002	Rv0808	595	405
Rv0002	Rv0823c	426	574
Rv0002	Rv1010	425	575
Rv0002	Rv1014c	488	512
Rv0002	Rv1020	472	528
Rv0002	Rv1023	441	559
Rv0002	Rv1112	567	433
Rv0002	Rv1122	499	501
Rv0002	Rv1293	406	594
Rv0002	Rv1341	436	564
Rv0002	Rv1547	848	152
Rv0002	Rv1617	939	61
Rv0002	Rv1649	719	281
Rv0002	Rv1650	761	239
Rv0002	Rv1711	424	576
Rv0002	Rv2165c	431	569
Rv0002	Rv2344c	900	100
Rv0002	Rv2445c	900	100
Rv0002	Rv2533c	500	500
Rv0002	Rv2534c	414	586
Rv0002	Rv2537c	449	551
Rv0002	Rv2714	406	594
Rv0002	Rv2841c	692	308
Rv0002	Rv2906c	478	522
Rv0002	Rv2981c	446	554
Rv0002	Rv3056	594	406
Rv0002	Rv3100c	708	292
Rv0002	Rv3370c	605	395
Rv0002	Rv3721c	898	102
Rv0002	Rv3919c	703	297
Rv0002	Rv3923c	717	283
Rv0003	Rv0004	970	30
Rv0003	Rv0005	972	28
Rv0003	Rv0006	955	45
Rv0003	Rv0007	601	399
Rv0003	Rv0017c	547	453
Rv0003	Rv0058	757	243
Rv0003	Rv1122	637	363
Rv0003	Rv1612	500	500
Rv0003	Rv1630	400	600
Rv0003	Rv1696	416	584
Rv0003	Rv2198c	429	571
Rv0003	Rv2737c	518	482
Rv0003	Rv2746c	608	392
Rv0003	Rv2973c	402	598
Rv0003	Rv3100c	670	330
Rv0003	Rv3116	552	448
Rv0003	Rv3206c	564	436
Rv0003	Rv3715c	817	183
Rv0003	Rv3834c	478	522
Rv0003	Rv3903c	404	596
Rv0003	Rv3919c	611	389
Rv0003	Rv3923c	771	229
Rv0004	Rv0005	889	111
Rv0004	Rv0006	809	191
Rv0004	Rv0007	636	364
Rv0004	Rv0011c	465	535
Rv0004	Rv0483	491	509
Rv0004	Rv0807	678	322
Rv0004	Rv0862c	425	575
Rv0004	Rv0876c	407	593
Rv0004	Rv0883c	613	387
Rv0004	Rv1025	412	588
Rv0004	Rv1122	617	383
Rv0004	Rv1321	428	572
Rv0004	Rv1433	431	569
Rv0004	Rv1446c	436	564
Rv0004	Rv2050	632	368
Rv0004	Rv2146c	704	296
Rv0004	Rv2219	612	388
Rv0004	Rv2221c	404	596
Rv0004	Rv2681	424	576
Rv0004	Rv2699c	429	571
Rv0004	Rv2926c	729	271
Rv0004	Rv3195	403	597
Rv0004	Rv3219	420	580
Rv0004	Rv3258c	567	433
Rv0005	Rv0006	999	1
Rv0005	Rv0007	854	146
Rv0005	Rv0017c	456	544
Rv0005	Rv0058	547	453
Rv0005	Rv0350	691	309
Rv0005	Rv0352	535	465
Rv0005	Rv0362	428	572
Rv0005	Rv0667	518	482
Rv0005	Rv0684	447	553
Rv0005	Rv0707	407	593
Rv0005	Rv0721	487	513
Rv0005	Rv0805	534	466
Rv0005	Rv1008	505	495
Rv0005	Rv1010	407	593
Rv0005	Rv1017c	532	468
Rv0005	Rv1315	619	381
Rv0005	Rv1471	467	533
Rv0005	Rv1641	619	381
Rv0005	Rv2150c	695	305
Rv0005	Rv2373c	587	413
Rv0005	Rv2583c	580	420
Rv0005	Rv2604c	595	405
Rv0005	Rv2606c	637	363
Rv0005	Rv2631	401	599
Rv0005	Rv2727c	640	360
Rv0005	Rv2748c	496	504
Rv0005	Rv2839c	433	567
Rv0005	Rv2902c	481	519
Rv0005	Rv2982c	453	547
Rv0005	Rv3151	492	508
Rv0005	Rv3152	524	476
Rv0005	Rv3457c	520	480
Rv0005	Rv3598c	420	580
Rv0005	Rv3646c	409	591
Rv0005	Rv3721c	429	571
Rv0005	Rv3834c	676	324
Rv0005	Rv3914	580	420
Rv0005	Rv3917c	428	572
Rv0005	Rv3919c	440	560
Rv0005	Rv3923c	445	555
Rv0006	Rv0007	905	95
Rv0006	Rv0058	512	488
Rv0006	Rv0350	591	409
Rv0006	Rv0440	752	248
Rv0006	Rv0524	413	587
Rv0006	Rv0564c	439	561
Rv0006	Rv0667	707	293
Rv0006	Rv0682	653	347
Rv0006	Rv0684	514	486
Rv0006	Rv0707	570	430
Rv0006	Rv0716	415	585
Rv0006	Rv0721	549	451
Rv0006	Rv0823c	441	559
Rv0006	Rv0949	452	548
Rv0006	Rv1007c	465	535
Rv0006	Rv1008	635	365
Rv0006	Rv1017c	432	568
Rv0006	Rv1161	433	567
Rv0006	Rv1286	404	596
Rv0006	Rv1310	537	463
Rv0006	Rv1338	921	79
Rv0006	Rv1471	496	504
Rv0006	Rv1600	516	484
Rv0006	Rv1630	793	207
Rv0006	Rv1638	448	552
Rv0006	Rv1641	460	540
Rv0006	Rv1699	504	496
Rv0006	Rv1712	798	202
Rv0006	Rv1908c	774	226
Rv0006	Rv2150c	509	491
Rv0006	Rv2158c	483	517
Rv0006	Rv2299c	477	523
Rv0006	Rv2373c	528	472
Rv0006	Rv2420c	487	513
Rv0006	Rv2604c	588	412
Rv0006	Rv2606c	640	360
Rv0006	Rv2631	450	550
Rv0006	Rv2678c	609	391
Rv0006	Rv2720	479	521
Rv0006	Rv2737c	424	576
Rv0006	Rv2839c	491	509
Rv0006	Rv2916c	401	599
Rv0006	Rv2965c	784	216
Rv0006	Rv2973c	450	550
Rv0006	Rv2982c	542	458
Rv0006	Rv3100c	587	413
Rv0006	Rv3227	782	218
Rv0006	Rv3417c	701	299
Rv0006	Rv3457c	612	388
Rv0006	Rv3585	506	494
Rv0006	Rv3602c	400	600
Rv0006	Rv3646c	468	532
Rv0006	Rv3674c	758	242
Rv0006	Rv3708c	639	361
Rv0006	Rv3772	750	250
Rv0006	Rv3795	634	366
Rv0006	Rv3834c	706	294
Rv0006	Rv3838c	799	201
Rv0006	Rv3914	656	344
Rv0006	Rv3917c	504	496
Rv0007	Rv0867c	458	542
Rv0007	Rv1252c	687	313
Rv0007	Rv3448	504	496
Rv0007	Rv3860	412	588
Rv0008c	Rv0009	745	255
Rv0009	Rv0110	705	295
Rv0009	Rv0350	625	375
Rv0009	Rv1165	557	443
Rv0009	Rv1240	665	335
Rv0009	Rv1293	411	589
Rv0009	Rv2603c	424	576
Rv0009	Rv3100c	520	480
Rv0009	Rv3133c	483	517
Rv0009	Rv3156	448	552
Rv0010c	Rv0011c	803	197
Rv0010c	Rv0012	569	431
Rv0010c	Rv0013	508	492
Rv0011c	Rv0012	840	160
Rv0011c	Rv0013	762	238
Rv0011c	Rv0016c	450	550
Rv0011c	Rv0528	415	585
Rv0011c	Rv0807	591	409
Rv0011c	Rv0810c	656	344
Rv0011c	Rv0862c	706	294
Rv0011c	Rv0883c	736	264
Rv0011c	Rv0979.1c	633	367
Rv0011c	Rv1009	551	449
Rv0011c	Rv1025	700	300
Rv0011c	Rv1159	540	460
Rv0011c	Rv1182	401	599
Rv0011c	Rv1390	675	325
Rv0011c	Rv1423	608	392
Rv0011c	Rv1446c	594	406
Rv0011c	Rv1459c	572	428
Rv0011c	Rv1639c	484	516
Rv0011c	Rv1683	532	468
Rv0011c	Rv1828	732	268
Rv0011c	Rv1830	736	264
Rv0011c	Rv2050	686	314
Rv0011c	Rv2125	706	294
Rv0011c	Rv2146c	716	284
Rv0011c	Rv2147c	438	562
Rv0011c	Rv2174	635	365
Rv0011c	Rv2195	552	448
Rv0011c	Rv2199c	599	401
Rv0011c	Rv2206	615	385
Rv0011c	Rv2219	739	261
Rv0011c	Rv2524c	702	298
Rv0011c	Rv2590	403	597
Rv0011c	Rv2673	462	538
Rv0011c	Rv2680	727	273
Rv0011c	Rv2696c	740	260
Rv0011c	Rv2699c	738	262
Rv0011c	Rv2795c	566	434
Rv0011c	Rv2968c	704	296
Rv0011c	Rv2969c	701	299
Rv0011c	Rv2992c	405	595
Rv0011c	Rv3013	526	474
Rv0011c	Rv3195	736	264
Rv0011c	Rv3197.1	611	389
Rv0011c	Rv3219	739	261
Rv0011c	Rv3260c	739	261
Rv0011c	Rv3267	563	437
Rv0011c	Rv3410c	566	434
Rv0011c	Rv3416	732	268
Rv0011c	Rv3484	477	523
Rv0011c	Rv3666c	532	468
Rv0011c	Rv3681c	730	270
Rv0011c	Rv3792	574	426
Rv0011c	Rv3794	693	307
Rv0011c	Rv3808c	719	281
Rv0011c	Rv3907c	623	377
Rv0011c	Rv3909	532	468
Rv0012	Rv0013	927	73
Rv0012	Rv0260c	494	506
Rv0012	Rv0810c	558	442
Rv0012	Rv1009	536	464
Rv0012	Rv1212c	624	376
Rv0012	Rv1423	484	516
Rv0012	Rv1824	740	260
Rv0012	Rv1825	538	462
Rv0012	Rv2147c	482	518
Rv0012	Rv3074	424	576
Rv0013	Rv0252	445	555
Rv0013	Rv0319	460	540
Rv0013	Rv0438c	675	325
Rv0013	Rv0823c	774	226
Rv0013	Rv0864	523	477
Rv0013	Rv1005c	998	2
Rv0013	Rv1207	568	432
Rv0013	Rv1408	796	204
Rv0013	Rv1438	434	566
Rv0013	Rv1601	422	578
Rv0013	Rv1602	402	598
Rv0013	Rv1609	999	1
Rv0013	Rv1611	983	17
Rv0013	Rv1612	903	97
Rv0013	Rv1613	910	90
Rv0013	Rv1655	690	310
Rv0013	Rv2192c	989	11
Rv0013	Rv2334	427	573
Rv0013	Rv2386c	913	87
Rv0013	Rv2445c	413	587
Rv0013	Rv2538c	469	531
Rv0013	Rv2540c	483	517
Rv0013	Rv2559c	405	595
Rv0013	Rv2720	773	227
Rv0013	Rv2976c	794	206
Rv0013	Rv3105c	488	512
Rv0013	Rv3111	537	463
Rv0013	Rv3215	617	383
Rv0013	Rv3227	472	528
Rv0013	Rv3324c	507	493
Rv0013	Rv3336c	748	252
Rv0013	Rv3396c	701	299
Rv0013	Rv3565	476	524
Rv0013	Rv3598c	774	226
Rv0013	Rv3600c	607	393
Rv0013	Rv3608c	805	195
Rv0013	Rv3609c	427	573
Rv0013	Rv3610c	497	503
Rv0013	Rv3624c	420	580
Rv0013	Rv3641c	787	213
Rv0013	Rv3838c	423	577
Rv0014c	Rv0015c	969	31
Rv0014c	Rv0016c	967	33
Rv0014c	Rv0017c	971	29
Rv0014c	Rv0018c	993	7
Rv0014c	Rv0019c	931	69
Rv0014c	Rv0020c	859	141
Rv0014c	Rv0410c	518	482
Rv0014c	Rv1389	769	231
Rv0014c	Rv1391	769	231
Rv0014c	Rv1406	840	160
Rv0014c	Rv1407	797	203
Rv0014c	Rv1408	796	204
Rv0014c	Rv1422	431	569
Rv0014c	Rv1743	451	549
Rv0014c	Rv1827	518	482
Rv0014c	Rv2879c	801	199
Rv0014c	Rv2880c	801	199
Rv0014c	Rv2914c	520	480
Rv0014c	Rv3228	711	289
Rv0015c	Rv0016c	969	31
Rv0015c	Rv0017c	975	25
Rv0015c	Rv0018c	994	6
Rv0015c	Rv0019c	931	69
Rv0015c	Rv0020c	720	280
Rv0015c	Rv0410c	480	520
Rv0015c	Rv1267c	441	559
Rv0015c	Rv1389	593	407
Rv0015c	Rv1391	488	512
Rv0015c	Rv1406	722	278
Rv0015c	Rv1407	624	376
Rv0015c	Rv1408	658	342
Rv0015c	Rv1422	489	511
Rv0015c	Rv2145c	437	563
Rv0015c	Rv2879c	589	411
Rv0015c	Rv2880c	589	411
Rv0015c	Rv2914c	488	512
Rv0016c	Rv0017c	993	7
Rv0016c	Rv0018c	967	33
Rv0016c	Rv0019c	940	60
Rv0016c	Rv0020c	871	129
Rv0016c	Rv0482	606	394
Rv0016c	Rv1018c	634	366
Rv0016c	Rv1096	520	480
Rv0016c	Rv1315	717	283
Rv0016c	Rv1408	476	524
Rv0016c	Rv1420	731	269
Rv0016c	Rv1547	405	595
Rv0016c	Rv1633	609	391
Rv0016c	Rv1638	591	409
Rv0016c	Rv2152c	732	268
Rv0016c	Rv2153c	553	447
Rv0016c	Rv2154c	905	95
Rv0016c	Rv2155c	732	268
Rv0016c	Rv2156c	700	300
Rv0016c	Rv2157c	718	282
Rv0016c	Rv2158c	726	274
Rv0016c	Rv2176	482	518
Rv0016c	Rv2217	498	502
Rv0016c	Rv2218	417	583
Rv0016c	Rv2696c	404	596
Rv0016c	Rv2981c	473	527
Rv0016c	Rv3910	456	544
Rv0017c	Rv0018c	981	19
Rv0017c	Rv0019c	944	56
Rv0017c	Rv0020c	817	183
Rv0017c	Rv0041	529	471
Rv0017c	Rv0058	570	430
Rv0017c	Rv0482	749	251
Rv0017c	Rv0651	501	499
Rv0017c	Rv1018c	720	280
Rv0017c	Rv1229c	456	544
Rv0017c	Rv1315	781	219
Rv0017c	Rv1420	726	274
Rv0017c	Rv1423	414	586
Rv0017c	Rv1547	478	522
Rv0017c	Rv1630	596	404
Rv0017c	Rv1633	589	411
Rv0017c	Rv1638	545	455
Rv0017c	Rv1824	438	562
Rv0017c	Rv2150c	939	61
Rv0017c	Rv2152c	947	53
Rv0017c	Rv2153c	929	71
Rv0017c	Rv2155c	956	44
Rv0017c	Rv2156c	955	45
Rv0017c	Rv2157c	964	36
Rv0017c	Rv2158c	950	50
Rv0017c	Rv2163c	975	25
Rv0017c	Rv2165c	810	190
Rv0017c	Rv2176	450	550
Rv0017c	Rv2217	716	284
Rv0017c	Rv2218	676	324
Rv0017c	Rv2361c	490	510
Rv0017c	Rv2421c	644	356
Rv0017c	Rv2427c	460	540
Rv0017c	Rv2864c	713	287
Rv0017c	Rv2911	502	498
Rv0017c	Rv2965c	418	582
Rv0017c	Rv2967c	635	365
Rv0017c	Rv2981c	926	74
Rv0017c	Rv3330	660	340
Rv0017c	Rv3441c	636	364
Rv0017c	Rv3910	584	416
Rv0017c	Rv3919c	507	493
Rv0017c	Rv3923c	572	428
Rv0018c	Rv0019c	945	55
Rv0018c	Rv0020c	863	137
Rv0018c	Rv0410c	685	315
Rv0018c	Rv0931c	831	169
Rv0018c	Rv1266c	737	263
Rv0018c	Rv1389	790	210
Rv0018c	Rv1391	788	212
Rv0018c	Rv1406	845	155
Rv0018c	Rv1407	799	201
Rv0018c	Rv1408	798	202
Rv0018c	Rv1743	849	151
Rv0018c	Rv1746	793	207
Rv0018c	Rv2088	825	175
Rv0018c	Rv2176	913	87
Rv0018c	Rv2879c	806	194
Rv0018c	Rv2880c	806	194
Rv0018c	Rv2914c	632	368
Rv0018c	Rv3025c	716	284
Rv0018c	Rv3228	744	256
Rv0019c	Rv0020c	883	117
Rv0019c	Rv2176	523	477
Rv0020c	Rv0227c	415	585
Rv0020c	Rv0591	436	564
Rv0020c	Rv0806c	411	589
Rv0020c	Rv1078	404	596
Rv0020c	Rv1743	445	555
Rv0020c	Rv1746	433	567
Rv0020c	Rv1796	538	462
Rv0020c	Rv3494c	511	489
Rv0021c	Rv0022c	668	332
Rv0021c	Rv0023	460	540
Rv0021c	Rv0024	453	547
Rv0021c	Rv0533c	638	362
Rv0021c	Rv2243	658	342
Rv0021c	Rv2245	499	501
Rv0021c	Rv2781c	468	532
Rv0021c	Rv3709c	457	543
Rv0022c	Rv0023	703	297
Rv0022c	Rv0024	694	306
Rv0022c	Rv0025	612	388
Rv0022c	Rv0026	473	527
Rv0023	Rv0024	947	53
Rv0023	Rv0025	869	131
Rv0023	Rv0026	738	262
Rv0023	Rv0027	568	432
Rv0023	Rv0028	550	450
Rv0023	Rv0519c	572	428
Rv0023	Rv0681	532	468
Rv0023	Rv0774c	519	481
Rv0024	Rv0025	875	125
Rv0024	Rv0026	696	304
Rv0024	Rv0027	572	428
Rv0024	Rv0028	554	446
Rv0024	Rv2188c	416	584
Rv0024	Rv2190c	407	593
Rv0025	Rv0026	782	218
Rv0025	Rv0027	647	353
Rv0025	Rv0028	627	373
Rv0025	Rv0029	414	586
Rv0026	Rv0027	812	188
Rv0026	Rv0028	789	211
Rv0026	Rv0029	526	474
Rv0026	Rv0030	460	540
Rv0026	Rv0151c	550	450
Rv0026	Rv0159c	612	388
Rv0026	Rv0648	469	531
Rv0026	Rv1111c	448	552
Rv0026	Rv1378c	550	450
Rv0026	Rv2138	566	434
Rv0026	Rv3074	596	404
Rv0026	Rv3532	483	517
Rv0026	Rv3900c	533	467
Rv0026	Rv3912	479	521
Rv0027	Rv0028	931	69
Rv0027	Rv0029	647	353
Rv0027	Rv0030	558	442
Rv0027	Rv0031	415	585
Rv0028	Rv0029	671	329
Rv0028	Rv0030	578	422
Rv0028	Rv0031	434	566
Rv0029	Rv0030	830	170
Rv0029	Rv0031	685	315
Rv0030	Rv0031	843	157
Rv0032	Rv0033	917	83
Rv0032	Rv0034	908	92
Rv0032	Rv0035	887	113
Rv0032	Rv1568	971	29
Rv0032	Rv1570	400	600
Rv0032	Rv1589	790	210
Rv0033	Rv0034	918	82
Rv0033	Rv0035	896	104
Rv0033	Rv1344	525	475
Rv0033	Rv2523c	433	567
Rv0034	Rv0035	906	94
Rv0036c	Rv0037c	865	135
Rv0036c	Rv0038	673	327
Rv0036c	Rv0976c	713	287
Rv0037c	Rv0038	769	231
Rv0037c	Rv0046c	633	367
Rv0037c	Rv0047c	538	462
Rv0038	Rv3907c	724	276
Rv0038	Rv3908	458	542
Rv0038	Rv3910	453	547
Rv0039c	Rv0040c	852	148
Rv0039c	Rv0041	649	351
Rv0040c	Rv0041	759	241
Rv0040c	Rv0172	679	321
Rv0040c	Rv0192	607	393
Rv0040c	Rv0867c	566	434
Rv0040c	Rv1078	491	509
Rv0040c	Rv1435c	684	316
Rv0040c	Rv1796	475	525
Rv0040c	Rv1860	572	428
Rv0040c	Rv2507	532	468
Rv0040c	Rv3103c	479	521
Rv0040c	Rv3413c	524	476
Rv0041	Rv0500	636	364
Rv0041	Rv0524	421	579
Rv0041	Rv0734	468	532
Rv0041	Rv1020	748	252
Rv0041	Rv1341	506	494
Rv0041	Rv1389	504	496
Rv0041	Rv1409	460	540
Rv0041	Rv1412	541	459
Rv0041	Rv1415	516	484
Rv0041	Rv1416	700	300
Rv0041	Rv1536	423	577
Rv0041	Rv1649	601	399
Rv0041	Rv1650	438	562
Rv0041	Rv2148c	768	232
Rv0041	Rv2154c	568	432
Rv0041	Rv2210c	908	92
Rv0041	Rv2217	625	375
Rv0041	Rv2218	607	393
Rv0041	Rv2366c	535	465
Rv0041	Rv2368c	431	569
Rv0041	Rv2415c	476	524
Rv0041	Rv2420c	505	495
Rv0041	Rv2421c	841	159
Rv0041	Rv2427c	798	202
Rv0041	Rv2447c	495	505
Rv0041	Rv2555c	587	413
Rv0041	Rv2586c	612	388
Rv0041	Rv2587c	625	375
Rv0041	Rv2773c	708	292
Rv0041	Rv2783c	622	378
Rv0041	Rv2845c	400	600
Rv0041	Rv2861c	636	364
Rv0041	Rv2890c	657	343
Rv0041	Rv2992c	551	449
Rv0041	Rv3014c	806	194
Rv0041	Rv3100c	508	492
Rv0041	Rv3336c	471	529
Rv0041	Rv3442c	535	465
Rv0041	Rv3443c	490	510
Rv0041	Rv3457c	491	509
Rv0041	Rv3579c	470	530
Rv0041	Rv3602c	499	501
Rv0041	Rv3667	514	486
Rv0041	Rv3676	418	582
Rv0041	Rv3834c	564	436
Rv0041	Rv3921c	409	591
Rv0042c	Rv0043c	739	261
Rv0042c	Rv0044c	510	490
Rv0042c	Rv0045c	530	470
Rv0042c	Rv0046c	420	580
Rv0043c	Rv0044c	718	282
Rv0043c	Rv0045c	726	274
Rv0043c	Rv0046c	570	430
Rv0043c	Rv0047c	485	515
Rv0043c	Rv0494	460	540
Rv0043c	Rv0586	600	400
Rv0043c	Rv1186c	415	585
Rv0044c	Rv0045c	886	114
Rv0044c	Rv0046c	712	288
Rv0044c	Rv0047c	595	405
Rv0044c	Rv0048c	460	540
Rv0044c	Rv0407	426	574
Rv0044c	Rv2951c	421	579
Rv0044c	Rv3072c	589	411
Rv0044c	Rv3079c	621	379
Rv0045c	Rv0046c	794	206
Rv0045c	Rv0047c	677	323
Rv0045c	Rv0048c	529	471
Rv0045c	Rv0049	400	600
Rv0046c	Rv0047c	929	71
Rv0046c	Rv0048c	743	257
Rv0046c	Rv0049	590	410
Rv0046c	Rv0050	444	556
Rv0046c	Rv0051	475	525
Rv0046c	Rv0650	900	100
Rv0046c	Rv1604	900	100
Rv0046c	Rv1755c	900	100
Rv0046c	Rv2135c	655	345
Rv0046c	Rv2349c	900	100
Rv0046c	Rv2350c	900	100
Rv0046c	Rv2351c	900	100
Rv0046c	Rv2610c	681	319
Rv0046c	Rv2612c	836	164
Rv0046c	Rv2631	441	559
Rv0046c	Rv2701c	900	100
Rv0046c	Rv2793c	402	598
Rv0046c	Rv3068c	900	100
Rv0047c	Rv0048c	830	170
Rv0047c	Rv0049	661	339
Rv0047c	Rv0051	456	544
Rv0048c	Rv0049	801	199
Rv0048c	Rv0050	402	598
Rv0049	Rv0050	781	219
Rv0049	Rv0051	744	256
Rv0049	Rv0052	491	509
Rv0049	Rv0053	519	481
Rv0049	Rv2319c	478	522
Rv0050	Rv0051	969	31
Rv0050	Rv0052	877	123
Rv0050	Rv0053	801	199
Rv0050	Rv0054	674	326
Rv0050	Rv0055	471	529
Rv0050	Rv0056	599	401
Rv0050	Rv0639	440	560
Rv0050	Rv0950c	679	321
Rv0050	Rv1003	583	417
Rv0050	Rv1315	526	474
Rv0050	Rv1569	509	491
Rv0050	Rv1689	402	598
Rv0050	Rv2152c	571	429
Rv0050	Rv2154c	483	517
Rv0050	Rv2156c	540	460
Rv0050	Rv2163c	753	247
Rv0050	Rv2319c	464	536
Rv0050	Rv2538c	558	442
Rv0050	Rv2539c	573	427
Rv0050	Rv2553c	686	314
Rv0050	Rv2678c	451	549
Rv0050	Rv2733c	542	458
Rv0050	Rv2879c	410	590
Rv0050	Rv2880c	410	590
Rv0050	Rv3240c	402	598
Rv0050	Rv3396c	469	531
Rv0051	Rv0052	885	115
Rv0051	Rv0053	830	170
Rv0051	Rv0054	721	279
Rv0051	Rv0055	532	468
Rv0051	Rv0056	645	355
Rv0051	Rv0227c	587	413
Rv0051	Rv0236c	553	447
Rv0051	Rv0483	695	305
Rv0051	Rv0813c	666	334
Rv0051	Rv0883c	615	385
Rv0051	Rv1002c	505	495
Rv0051	Rv1159	685	315
Rv0051	Rv1388	590	410
Rv0051	Rv1456c	400	600
Rv0051	Rv1459c	611	389
Rv0051	Rv2050	506	494
Rv0051	Rv2119	409	591
Rv0051	Rv2170	494	506
Rv0051	Rv2174	567	433
Rv0051	Rv2195	571	429
Rv0051	Rv2219	641	359
Rv0051	Rv2518c	630	370
Rv0051	Rv2610c	518	482
Rv0051	Rv2611c	446	554
Rv0051	Rv2673	681	319
Rv0051	Rv2680	470	530
Rv0051	Rv2696c	424	576
Rv0051	Rv2708c	419	581
Rv0051	Rv2795c	577	423
Rv0051	Rv2864c	440	560
Rv0051	Rv3258c	518	482
Rv0051	Rv3792	656	344
Rv0051	Rv3794	711	289
Rv0051	Rv3808c	529	471
Rv0051	Rv3909	540	460
Rv0052	Rv0053	691	309
Rv0052	Rv0054	541	459
Rv0052	Rv0055	479	521
Rv0052	Rv0056	434	566
Rv0052	Rv1931c	772	228
Rv0053	Rv0054	936	64
Rv0053	Rv0055	881	119
Rv0053	Rv0056	906	94
Rv0053	Rv0057	493	507
Rv0053	Rv0058	646	354
Rv0053	Rv0652	564	436
Rv0053	Rv0710	616	384
Rv0053	Rv1015c	585	415
Rv0053	Rv1305	512	488
Rv0053	Rv1308	616	384
Rv0053	Rv1390	616	384
Rv0053	Rv2462c	495	505
Rv0053	Rv3422c	430	570
Rv0053	Rv3462c	585	415
Rv0054	Rv0055	939	61
Rv0054	Rv0056	944	56
Rv0054	Rv0057	652	348
Rv0054	Rv0058	779	221
Rv0054	Rv0059	440	560
Rv0054	Rv0060	410	590
Rv0054	Rv0357c	491	509
Rv0054	Rv1112	733	267
Rv0054	Rv1423	440	560
Rv0054	Rv1547	429	571
Rv0054	Rv2055c	513	487
Rv0054	Rv2699c	469	531
Rv0054	Rv2737c	956	44
Rv0054	Rv2976c	559	441
Rv0054	Rv3197.1	448	552
Rv0054	Rv3219	496	504
Rv0054	Rv3260c	728	272
Rv0054	Rv3715c	588	412
Rv0054	Rv3907c	420	580
Rv0054	Rv3921c	523	477
Rv0055	Rv0056	960	40
Rv0055	Rv0057	752	248
Rv0055	Rv0058	752	248
Rv0055	Rv0059	506	494
Rv0055	Rv0060	470	530
Rv0055	Rv0061	429	571
Rv0055	Rv0717	527	473
Rv0055	Rv0852	419	581
Rv0055	Rv1014c	414	586
Rv0055	Rv2412	440	560
Rv0055	Rv2785c	695	305
Rv0055	Rv2909c	405	595
Rv0056	Rv0057	843	157
Rv0056	Rv0058	948	52
Rv0056	Rv0059	572	428
Rv0056	Rv0060	530	470
Rv0056	Rv0061	481	519
Rv0056	Rv0357c	648	352
Rv0056	Rv0440	763	237
Rv0056	Rv0529	418	582
Rv0056	Rv0545c	526	474
Rv0056	Rv0652	798	202
Rv0056	Rv0704	799	201
Rv0056	Rv0707	462	538
Rv0056	Rv0852	541	459
Rv0056	Rv1014c	655	345
Rv0056	Rv1112	579	421
Rv0056	Rv1406	469	531
Rv0056	Rv1695	458	542
Rv0056	Rv2055c	518	482
Rv0056	Rv2158c	483	517
Rv0056	Rv2243	492	508
Rv0056	Rv2717c	471	529
Rv0056	Rv3417c	724	276
Rv0056	Rv3423c	656	344
Rv0056	Rv3579c	747	253
Rv0056	Rv3585	607	393
Rv0057	Rv0058	927	73
Rv0057	Rv0059	639	361
Rv0057	Rv0060	592	408
Rv0057	Rv0061	537	463
Rv0058	Rv0059	639	361
Rv0058	Rv0060	592	408
Rv0058	Rv0061	537	463
Rv0058	Rv0343	439	561
Rv0058	Rv0357c	795	205
Rv0058	Rv0545c	668	332
Rv0058	Rv0639	433	567
Rv0058	Rv0707	497	503
Rv0058	Rv0808	599	401
Rv0058	Rv0946c	523	477
Rv0058	Rv1014c	429	571
Rv0058	Rv1112	492	508
Rv0058	Rv1391	524	476
Rv0058	Rv1454c	733	267
Rv0058	Rv2343c	959	41
Rv0058	Rv2404c	507	493
Rv0058	Rv2718c	433	567
Rv0058	Rv2921c	536	464
Rv0058	Rv3054c	525	475
Rv0058	Rv3100c	436	564
Rv0058	Rv3249c	466	534
Rv0058	Rv3315c	401	599
Rv0058	Rv3423c	831	169
Rv0058	Rv3457c	475	525
Rv0058	Rv3458c	494	506
Rv0058	Rv3579c	701	299
Rv0058	Rv3585	796	204
Rv0058	Rv3712	506	494
Rv0058	Rv3713	404	596
Rv0058	Rv3721c	892	108
Rv0058	Rv3913	481	519
Rv0058	Rv3919c	582	418
Rv0058	Rv3923c	637	363
Rv0059	Rv0060	870	130
Rv0059	Rv0061	796	204
Rv0059	Rv0062	573	427
Rv0060	Rv0061	854	146
Rv0060	Rv0062	618	382
Rv0060	Rv1044	588	412
Rv0061	Rv0062	681	319
Rv0061	Rv0063	412	588
Rv0062	Rv0063	577	423
Rv0062	Rv0315	539	461
Rv0062	Rv0418	455	545
Rv0062	Rv0826	435	565
Rv0062	Rv0839	423	577
Rv0062	Rv1645c	460	540
Rv0062	Rv1987	664	336
Rv0062	Rv2378c	432	568
Rv0062	Rv2515c	478	522
Rv0062	Rv2972c	526	474
Rv0063	Rv0064	508	492
Rv0064	Rv0065	516	484
Rv0064	Rv3194c	451	549
Rv0064	Rv3195	411	589
Rv0066c	Rv0067c	702	298
Rv0066c	Rv0068	422	578
Rv0066c	Rv0337c	800	200
Rv0066c	Rv0951	559	441
Rv0066c	Rv0952	528	472
Rv0066c	Rv1178	800	200
Rv0066c	Rv1248c	900	100
Rv0066c	Rv1475c	900	100
Rv0066c	Rv2454c	955	45
Rv0066c	Rv2455c	939	61
Rv0066c	Rv2476c	800	200
Rv0066c	Rv3024c	678	322
Rv0066c	Rv3339c	959	41
Rv0066c	Rv3565	800	200
Rv0066c	Rv3858c	800	200
Rv0066c	Rv3859c	800	200
Rv0067c	Rv0068	689	311
Rv0067c	Rv0097	427	573
Rv0067c	Rv1215c	518	482
Rv0067c	Rv1963c	409	591
Rv0067c	Rv3173c	415	585
Rv0067c	Rv3830c	520	480
Rv0069c	Rv0070	991	9
Rv0069c	Rv0436c	900	100
Rv0069c	Rv0505c	916	84
Rv0069c	Rv1077	900	100
Rv0069c	Rv1093	943	57
Rv0069c	Rv1373	900	100
Rv0069c	Rv1609	443	557
Rv0069c	Rv1826	716	284
Rv0069c	Rv1832	733	267
Rv0069c	Rv2211c	607	393
Rv0069c	Rv2243	676	324
Rv0069c	Rv2335	900	100
Rv0069c	Rv2483c	900	100
Rv0069c	Rv2925c	526	474
Rv0069c	Rv2973c	792	208
Rv0069c	Rv2974c	424	576
Rv0069c	Rv3042c	903	97
Rv0069c	Rv3834c	914	86
Rv0069c	Rv3838c	444	556
Rv0070	Rv0436c	900	100
Rv0070	Rv0458	900	100
Rv0070	Rv0505c	900	100
Rv0070	Rv0768	900	100
Rv0070	Rv0956	935	65
Rv0070	Rv0957	944	56
Rv0070	Rv1077	912	88
Rv0070	Rv1092c	508	492
Rv0070	Rv1093	834	166
Rv0070	Rv1299	710	290
Rv0070	Rv1300	476	524
Rv0070	Rv1301	788	212
Rv0070	Rv1302	638	362
Rv0070	Rv1304	472	528
Rv0070	Rv1308	586	414
Rv0070	Rv1309	492	508
Rv0070	Rv1310	482	518
Rv0070	Rv1406	900	100
Rv0070	Rv1409	799	201
Rv0070	Rv1412	796	204
Rv0070	Rv1415	757	243
Rv0070	Rv1416	612	388
Rv0070	Rv1436	477	523
Rv0070	Rv1559	900	100
Rv0070	Rv1649	424	576
Rv0070	Rv1826	686	314
Rv0070	Rv1832	955	45
Rv0070	Rv1901	539	461
Rv0070	Rv1905c	900	100
Rv0070	Rv2124c	912	88
Rv0070	Rv2211c	951	49
Rv0070	Rv2218	684	316
Rv0070	Rv2245	402	598
Rv0070	Rv2335	800	200
Rv0070	Rv2357c	900	100
Rv0070	Rv2465c	789	211
Rv0070	Rv2467	805	195
Rv0070	Rv2477c	408	592
Rv0070	Rv2483c	900	100
Rv0070	Rv2718c	799	201
Rv0070	Rv2763c	900	100
Rv0070	Rv2764c	920	80
Rv0070	Rv2858c	900	100
Rv0070	Rv2964	915	85
Rv0070	Rv2977c	472	528
Rv0070	Rv3042c	938	62
Rv0070	Rv3309c	805	195
Rv0070	Rv3356c	977	23
Rv0070	Rv3580c	425	575
Rv0070	Rv3598c	706	294
Rv0070	Rv3834c	900	100
Rv0072	Rv0073	917	83
Rv0072	Rv0074	639	361
Rv0072	Rv0075	633	367
Rv0072	Rv2028c	454	546
Rv0072	Rv2564	500	500
Rv0073	Rv0074	670	330
Rv0073	Rv0075	620	380
Rv0073	Rv0435c	698	302
Rv0073	Rv0987	470	530
Rv0073	Rv2115c	637	363
Rv0073	Rv2563	565	435
Rv0073	Rv2921c	478	522
Rv0073	Rv3062	476	524
Rv0073	Rv3459c	545	455
Rv0073	Rv3913	401	599
Rv0074	Rv0075	861	139
Rv0075	Rv1079	421	579
Rv0075	Rv1406	426	574
Rv0075	Rv3309c	419	581
Rv0075	Rv3313c	463	537
Rv0076c	Rv0077c	778	222
Rv0076c	Rv0078	578	422
Rv0077c	Rv0078	793	207
Rv0078	Rv2506	443	557
Rv0078	Rv2566	449	551
Rv0078	Rv2567	438	562
Rv0079	Rv0080	918	82
Rv0079	Rv0081	722	278
Rv0079	Rv0082	695	305
Rv0079	Rv0083	683	317
Rv0079	Rv0084	662	338
Rv0079	Rv0085	625	375
Rv0079	Rv0086	607	393
Rv0079	Rv0087	603	397
Rv0079	Rv0088	531	469
Rv0080	Rv0081	731	269
Rv0080	Rv0082	703	297
Rv0080	Rv0083	691	309
Rv0080	Rv0084	670	330
Rv0080	Rv0085	632	368
Rv0080	Rv0086	615	385
Rv0080	Rv0087	611	389
Rv0080	Rv0088	538	462
Rv0081	Rv0082	898	102
Rv0081	Rv0083	886	114
Rv0081	Rv0084	859	141
Rv0081	Rv0085	816	184
Rv0081	Rv0086	795	205
Rv0081	Rv0087	790	210
Rv0081	Rv0088	699	301
Rv0081	Rv0089	485	515
Rv0081	Rv2642	434	566
Rv0082	Rv0083	991	9
Rv0082	Rv0084	989	11
Rv0082	Rv0085	977	23
Rv0082	Rv0086	982	18
Rv0082	Rv0087	987	13
Rv0082	Rv0088	726	274
Rv0082	Rv0089	505	495
Rv0082	Rv0189c	608	392
Rv0082	Rv3145	709	291
Rv0082	Rv3147	753	247
Rv0082	Rv3148	942	58
Rv0082	Rv3149	452	548
Rv0082	Rv3150	636	364
Rv0082	Rv3151	400	600
Rv0082	Rv3152	790	210
Rv0082	Rv3153	642	358
Rv0082	Rv3155	426	574
Rv0082	Rv3156	705	295
Rv0082	Rv3157	665	335
Rv0082	Rv3158	723	277
Rv0083	Rv0084	991	9
Rv0083	Rv0085	987	13
Rv0083	Rv0086	959	41
Rv0083	Rv0087	986	14
Rv0083	Rv0088	730	270
Rv0083	Rv0089	506	494
Rv0083	Rv2153c	448	552
Rv0083	Rv2158c	453	547
Rv0083	Rv3146	623	377
Rv0083	Rv3148	547	453
Rv0083	Rv3152	503	497
Rv0083	Rv3156	709	291
Rv0083	Rv3157	582	418
Rv0083	Rv3158	720	280
Rv0084	Rv0085	989	11
Rv0084	Rv0086	988	12
Rv0084	Rv0087	988	12
Rv0084	Rv0088	762	238
Rv0084	Rv0089	530	470
Rv0084	Rv3146	622	378
Rv0084	Rv3148	512	488
Rv0084	Rv3156	483	517
Rv0084	Rv3157	451	549
Rv0085	Rv0086	991	9
Rv0085	Rv0087	990	10
Rv0085	Rv0088	805	195
Rv0085	Rv0089	561	439
Rv0085	Rv0090	411	589
Rv0085	Rv2032	459	541
Rv0085	Rv3127	491	509
Rv0086	Rv0087	991	9
Rv0086	Rv0088	819	181
Rv0086	Rv0089	570	430
Rv0086	Rv0090	416	584
Rv0086	Rv3146	609	391
Rv0086	Rv3148	581	419
Rv0086	Rv3152	620	380
Rv0086	Rv3156	831	169
Rv0086	Rv3157	662	338
Rv0086	Rv3158	478	522
Rv0087	Rv0088	831	169
Rv0087	Rv0089	581	419
Rv0087	Rv0090	424	576
Rv0087	Rv2299c	462	538
Rv0087	Rv3127	476	524
Rv0087	Rv3146	732	268
Rv0088	Rv0089	660	340
Rv0088	Rv0090	478	522
Rv0089	Rv0090	689	311
Rv0089	Rv0853c	650	350
Rv0089	Rv0892	650	350
Rv0089	Rv1392	650	350
Rv0089	Rv1599	650	350
Rv0089	Rv1908c	650	350
Rv0089	Rv2580c	650	350
Rv0089	Rv3170	650	350
Rv0089	Rv3248c	650	350
Rv0090	Rv3529c	465	535
Rv0091	Rv0092	601	399
Rv0091	Rv0949	592	408
Rv0091	Rv1018c	764	236
Rv0091	Rv1700	545	455
Rv0091	Rv2243	622	378
Rv0091	Rv2293c	543	457
Rv0091	Rv2404c	448	552
Rv0091	Rv2448c	678	322
Rv0091	Rv2538c	513	487
Rv0091	Rv2976c	456	544
Rv0091	Rv3025c	649	351
Rv0091	Rv3248c	900	100
Rv0092	Rv0190	486	514
Rv0092	Rv1638	472	528
Rv0093c	Rv0094c	709	291
Rv0093c	Rv0095c	446	554
Rv0093c	Rv2069	801	199
Rv0094c	Rv0095c	549	451
Rv0095c	Rv0096	422	578
Rv0096	Rv0097	909	91
Rv0096	Rv0098	810	190
Rv0096	Rv0099	772	228
Rv0096	Rv0100	743	257
Rv0096	Rv0101	868	132
Rv0096	Rv0102	433	567
Rv0096	Rv0151c	401	599
Rv0096	Rv1024	440	560
Rv0096	Rv1040c	514	486
Rv0096	Rv1435c	482	518
Rv0096	Rv1754c	431	569
Rv0096	Rv1836c	603	397
Rv0096	Rv2083	505	495
Rv0096	Rv2721c	511	489
Rv0096	Rv2930	400	600
Rv0096	Rv2942	572	428
Rv0096	Rv3878	454	546
Rv0096	Rv3892c	411	589
Rv0097	Rv0098	968	32
Rv0097	Rv0099	949	51
Rv0097	Rv0100	927	73
Rv0097	Rv0101	921	79
Rv0097	Rv0102	588	412
Rv0097	Rv1921c	555	445
Rv0097	Rv2113	509	491
Rv0097	Rv2930	443	557
Rv0097	Rv2939	573	427
Rv0097	Rv2942	691	309
Rv0098	Rv0099	944	56
Rv0098	Rv0100	932	68
Rv0098	Rv0101	926	74
Rv0098	Rv0102	595	405
Rv0099	Rv0100	948	52
Rv0099	Rv0101	939	61
Rv0099	Rv0102	612	388
Rv0099	Rv2939	409	591
Rv0100	Rv0101	961	39
Rv0100	Rv0102	644	356
Rv0101	Rv0102	639	361
Rv0101	Rv0405	435	565
Rv0101	Rv0554	424	576
Rv0101	Rv1664	424	576
Rv0101	Rv2377c	911	89
Rv0101	Rv2379c	743	257
Rv0101	Rv2380c	861	139
Rv0101	Rv2383c	447	553
Rv0101	Rv2384	631	369
Rv0101	Rv2935	519	481
Rv0101	Rv3215	732	268
Rv0101	Rv3824c	468	532
Rv0102	Rv0528	611	389
Rv0102	Rv0883c	475	525
Rv0102	Rv0979.1c	723	277
Rv0102	Rv1025	650	350
Rv0102	Rv1342c	508	492
Rv0102	Rv1390	546	454
Rv0102	Rv1423	400	600
Rv0102	Rv1828	526	474
Rv0102	Rv2125	445	555
Rv0102	Rv2169c	537	463
Rv0102	Rv2194	450	550
Rv0102	Rv2196	422	578
Rv0102	Rv2199c	733	267
Rv0102	Rv2219	624	376
Rv0102	Rv2477c	494	506
Rv0102	Rv2680	676	324
Rv0102	Rv2699c	501	499
Rv0102	Rv2708c	629	371
Rv0102	Rv2939	516	484
Rv0102	Rv3090	407	593
Rv0102	Rv3195	468	532
Rv0102	Rv3197.1	466	534
Rv0102	Rv3219	437	563
Rv0102	Rv3258c	679	321
Rv0102	Rv3260c	411	589
Rv0102	Rv3683	415	585
Rv0103c	Rv0104	578	422
Rv0103c	Rv0190	465	535
Rv0103c	Rv1638	441	559
Rv0104	Rv2113	507	493
Rv0105c	Rv0106	657	343
Rv0105c	Rv2055c	544	456
Rv0105c	Rv2056c	654	346
Rv0105c	Rv2057c	661	339
Rv0106	Rv2057c	445	555
Rv0107c	Rv0108c	513	487
Rv0107c	Rv1683	423	577
Rv0109	Rv0110	550	450
Rv0110	Rv0111	638	362
Rv0110	Rv0650	565	435
Rv0110	Rv3305c	418	582
Rv0111	Rv0112	573	427
Rv0111	Rv0113	459	541
Rv0111	Rv0114	410	590
Rv0111	Rv0129c	650	350
Rv0111	Rv0133	650	350
Rv0111	Rv0214	650	350
Rv0111	Rv0228	782	218
Rv0111	Rv0262c	650	350
Rv0111	Rv0404	650	350
Rv0111	Rv0517	790	210
Rv0111	Rv0564c	650	350
Rv0111	Rv0852	650	350
Rv0111	Rv1058	650	350
Rv0111	Rv1074c	650	350
Rv0111	Rv1117	448	552
Rv0111	Rv1180	650	350
Rv0111	Rv1181	650	350
Rv0111	Rv1185c	650	350
Rv0111	Rv1254	785	215
Rv0111	Rv1529	650	350
Rv0111	Rv1549	650	350
Rv0111	Rv1550	650	350
Rv0111	Rv1551	650	350
Rv0111	Rv1618	650	350
Rv0111	Rv1750c	650	350
Rv0111	Rv1882c	650	350
Rv0111	Rv1886c	650	350
Rv0111	Rv1895	650	350
Rv0111	Rv1925	650	350
Rv0111	Rv2210c	650	350
Rv0111	Rv2249c	667	333
Rv0111	Rv2482c	650	350
Rv0111	Rv2505c	650	350
Rv0111	Rv2524c	650	350
Rv0111	Rv2590	650	350
Rv0111	Rv2605c	650	350
Rv0111	Rv2928	650	350
Rv0111	Rv2930	650	350
Rv0111	Rv2941	650	350
Rv0111	Rv2982c	650	350
Rv0111	Rv3034c	650	350
Rv0111	Rv3057c	650	350
Rv0111	Rv3140	650	350
Rv0111	Rv3216	650	350
Rv0111	Rv3302c	703	297
Rv0111	Rv3506	650	350
Rv0111	Rv3513c	650	350
Rv0111	Rv3515c	650	350
Rv0111	Rv3551	650	350
Rv0111	Rv3552	650	350
Rv0111	Rv3561	650	350
Rv0111	Rv3801c	650	350
Rv0111	Rv3804c	650	350
Rv0111	Rv3826	650	350
Rv0112	Rv0113	885	115
Rv0112	Rv0114	676	324
Rv0112	Rv0115	929	71
Rv0112	Rv0486	730	270
Rv0112	Rv0536	551	449
Rv0112	Rv0557	650	350
Rv0112	Rv1511	787	213
Rv0112	Rv1512	949	51
Rv0112	Rv1526c	650	350
Rv0112	Rv2957	703	297
Rv0112	Rv2958c	650	350
Rv0112	Rv2962c	650	350
Rv0112	Rv3264c	955	45
Rv0112	Rv3781	514	486
Rv0112	Rv3782	650	350
Rv0113	Rv0114	985	15
Rv0113	Rv0115	971	29
Rv0113	Rv0334	527	473
Rv0113	Rv0486	599	401
Rv0113	Rv0510	536	464
Rv0113	Rv1003	799	201
Rv0113	Rv1416	658	342
Rv0113	Rv1695	694	306
Rv0113	Rv2678c	607	393
Rv0113	Rv3264c	716	284
Rv0114	Rv0115	952	48
Rv0114	Rv0334	516	484
Rv0115	Rv0852	632	368
Rv0115	Rv1512	450	550
Rv0115	Rv3264c	833	167
Rv0115	Rv3781	428	572
Rv0116c	Rv0117	576	424
Rv0116c	Rv1388	522	478
Rv0116c	Rv2378c	472	528
Rv0116c	Rv2917	568	432
Rv0116c	Rv3258c	456	544
Rv0117	Rv2899c	766	234
Rv0117	Rv2900c	539	461
Rv0117	Rv2973c	729	271
Rv0117	Rv3150	424	576
Rv0117	Rv3338	406	594
Rv0118c	Rv0119	749	251
Rv0118c	Rv0189c	475	525
Rv0118c	Rv1143	421	579
Rv0118c	Rv2113	446	554
Rv0118c	Rv3001c	649	351
Rv0118c	Rv3002c	722	278
Rv0118c	Rv3272	663	337
Rv0119	Rv0701	530	470
Rv0119	Rv3377c	431	569
Rv0120c	Rv0121c	725	275
Rv0120c	Rv0122	448	552
Rv0120c	Rv0123	443	557
Rv0120c	Rv0194	416	584
Rv0120c	Rv0639	584	416
Rv0120c	Rv0640	811	189
Rv0120c	Rv0641	729	271
Rv0120c	Rv0651	419	581
Rv0120c	Rv0652	584	416
Rv0120c	Rv0667	746	254
Rv0120c	Rv0668	731	269
Rv0120c	Rv0682	826	174
Rv0120c	Rv0683	884	116
Rv0120c	Rv0685	890	110
Rv0120c	Rv0700	804	196
Rv0120c	Rv0701	835	165
Rv0120c	Rv0702	840	160
Rv0120c	Rv0704	785	215
Rv0120c	Rv0705	766	234
Rv0120c	Rv0706	733	267
Rv0120c	Rv0707	763	237
Rv0120c	Rv0708	815	185
Rv0120c	Rv0710	448	552
Rv0120c	Rv0714	751	249
Rv0120c	Rv0715	402	598
Rv0120c	Rv0716	805	195
Rv0120c	Rv0718	744	256
Rv0120c	Rv0719	765	235
Rv0120c	Rv0720	582	418
Rv0120c	Rv0721	614	386
Rv0120c	Rv0723	442	558
Rv0120c	Rv0732	666	334
Rv0120c	Rv0733	400	600
Rv0120c	Rv0794c	429	571
Rv0120c	Rv1272c	452	548
Rv0120c	Rv1299	448	552
Rv0120c	Rv1349	470	530
Rv0120c	Rv1747	468	532
Rv0120c	Rv2404c	404	596
Rv0120c	Rv2882c	432	568
Rv0120c	Rv3442c	469	531
Rv0120c	Rv3443c	485	515
Rv0120c	Rv3456c	526	474
Rv0120c	Rv3457c	529	471
Rv0120c	Rv3458c	606	394
Rv0120c	Rv3459c	570	430
Rv0120c	Rv3460c	651	349
Rv0121c	Rv0122	659	341
Rv0121c	Rv0123	651	349
Rv0121c	Rv0125	448	552
Rv0122	Rv0123	918	82
Rv0122	Rv0124	421	579
Rv0123	Rv0124	427	573
Rv0124	Rv0125	534	466
Rv0125	Rv0126	768	232
Rv0125	Rv0127	626	374
Rv0125	Rv0128	529	471
Rv0125	Rv0983	636	364
Rv0125	Rv1223	645	355
Rv0125	Rv2559c	428	572
Rv0126	Rv0127	997	3
Rv0126	Rv0128	691	309
Rv0126	Rv1326c	799	201
Rv0126	Rv1327c	881	119
Rv0126	Rv1562c	876	124
Rv0126	Rv1563c	881	119
Rv0126	Rv1564c	799	201
Rv0126	Rv1781c	792	208
Rv0126	Rv2402	439	561
Rv0126	Rv2471	499	501
Rv0126	Rv3401	512	488
Rv0127	Rv0128	844	156
Rv0127	Rv1212c	408	592
Rv0127	Rv1326c	740	260
Rv0127	Rv1327c	925	75
Rv0127	Rv1562c	556	444
Rv0127	Rv1563c	645	355
Rv0128	Rv0428c	502	498
Rv0128	Rv0886	422	578
Rv0128	Rv1510	415	585
Rv0128	Rv2693c	452	548
Rv0128	Rv3106	444	556
Rv0129c	Rv0130	403	597
Rv0129c	Rv0133	650	350
Rv0129c	Rv0214	650	350
Rv0129c	Rv0216	626	374
Rv0129c	Rv0228	650	350
Rv0129c	Rv0262c	650	350
Rv0129c	Rv0320	528	472
Rv0129c	Rv0404	650	350
Rv0129c	Rv0464c	486	514
Rv0129c	Rv0517	650	350
Rv0129c	Rv0526	411	589
Rv0129c	Rv0564c	650	350
Rv0129c	Rv0813c	414	586
Rv0129c	Rv0852	650	350
Rv0129c	Rv0883c	432	568
Rv0129c	Rv1058	650	350
Rv0129c	Rv1074c	650	350
Rv0129c	Rv1180	650	350
Rv0129c	Rv1181	650	350
Rv0129c	Rv1185c	650	350
Rv0129c	Rv1254	650	350
Rv0129c	Rv1529	650	350
Rv0129c	Rv1549	650	350
Rv0129c	Rv1550	650	350
Rv0129c	Rv1551	650	350
Rv0129c	Rv1618	650	350
Rv0129c	Rv1750c	650	350
Rv0129c	Rv1795	520	480
Rv0129c	Rv1882c	684	316
Rv0129c	Rv1886c	686	314
Rv0129c	Rv1895	650	350
Rv0129c	Rv1925	658	342
Rv0129c	Rv2170	584	416
Rv0129c	Rv2210c	650	350
Rv0129c	Rv2219	442	558
Rv0129c	Rv2249c	650	350
Rv0129c	Rv2482c	650	350
Rv0129c	Rv2505c	650	350
Rv0129c	Rv2524c	650	350
Rv0129c	Rv2590	650	350
Rv0129c	Rv2605c	650	350
Rv0129c	Rv2673	490	510
Rv0129c	Rv2696c	487	513
Rv0129c	Rv2721c	631	369
Rv0129c	Rv2928	650	350
Rv0129c	Rv2930	650	350
Rv0129c	Rv2941	650	350
Rv0129c	Rv2982c	650	350
Rv0129c	Rv3034c	650	350
Rv0129c	Rv3057c	650	350
Rv0129c	Rv3140	650	350
Rv0129c	Rv3216	650	350
Rv0129c	Rv3267	452	548
Rv0129c	Rv3302c	650	350
Rv0129c	Rv3354	411	589
Rv0129c	Rv3506	650	350
Rv0129c	Rv3513c	650	350
Rv0129c	Rv3515c	650	350
Rv0129c	Rv3551	650	350
Rv0129c	Rv3552	650	350
Rv0129c	Rv3561	650	350
Rv0129c	Rv3792	634	366
Rv0129c	Rv3794	733	267
Rv0129c	Rv3801c	722	278
Rv0129c	Rv3804c	688	312
Rv0129c	Rv3806c	471	529
Rv0129c	Rv3808c	693	307
Rv0129c	Rv3824c	576	424
Rv0129c	Rv3826	650	350
Rv0129c	Rv3909	531	469
Rv0130	Rv0690c	496	504
Rv0130	Rv0751c	599	401
Rv0130	Rv0753c	418	582
Rv0130	Rv1071c	554	446
Rv0130	Rv1213	428	572
Rv0130	Rv1564c	544	456
Rv0130	Rv1933c	508	492
Rv0130	Rv3564	412	588
Rv0130	Rv3761c	494	506
Rv0131c	Rv0132c	794	206
Rv0131c	Rv0133	608	392
Rv0131c	Rv0243	739	261
Rv0131c	Rv0859	650	350
Rv0131c	Rv0914c	707	293
Rv0131c	Rv2790c	663	337
Rv0131c	Rv3168	697	303
Rv0131c	Rv3522	650	350
Rv0131c	Rv3523	650	350
Rv0131c	Rv3551	650	350
Rv0131c	Rv3552	650	350
Rv0131c	Rv3556c	650	350
Rv0131c	Rv3761c	931	69
Rv0132c	Rv0133	728	272
Rv0132c	Rv1931c	432	568
Rv0132c	Rv3261	541	459
Rv0132c	Rv3733c	469	531
Rv0133	Rv0134	433	567
Rv0133	Rv0214	650	350
Rv0133	Rv0228	650	350
Rv0133	Rv0262c	650	350
Rv0133	Rv0404	650	350
Rv0133	Rv0517	650	350
Rv0133	Rv0564c	650	350
Rv0133	Rv0839	527	473
Rv0133	Rv0852	650	350
Rv0133	Rv1058	650	350
Rv0133	Rv1074c	650	350
Rv0133	Rv1180	650	350
Rv0133	Rv1181	650	350
Rv0133	Rv1185c	650	350
Rv0133	Rv1254	650	350
Rv0133	Rv1529	650	350
Rv0133	Rv1549	650	350
Rv0133	Rv1550	650	350
Rv0133	Rv1551	717	283
Rv0133	Rv1618	650	350
Rv0133	Rv1703c	436	564
Rv0133	Rv1750c	650	350
Rv0133	Rv1882c	650	350
Rv0133	Rv1886c	650	350
Rv0133	Rv1895	650	350
Rv0133	Rv1905c	540	460
Rv0133	Rv1925	650	350
Rv0133	Rv2210c	650	350
Rv0133	Rv2249c	650	350
Rv0133	Rv2482c	706	294
Rv0133	Rv2505c	650	350
Rv0133	Rv2524c	650	350
Rv0133	Rv2590	650	350
Rv0133	Rv2605c	650	350
Rv0133	Rv2928	650	350
Rv0133	Rv2930	650	350
Rv0133	Rv2941	650	350
Rv0133	Rv2982c	650	350
Rv0133	Rv3034c	650	350
Rv0133	Rv3057c	650	350
Rv0133	Rv3140	650	350
Rv0133	Rv3216	717	283
Rv0133	Rv3302c	650	350
Rv0133	Rv3506	650	350
Rv0133	Rv3513c	650	350
Rv0133	Rv3515c	650	350
Rv0133	Rv3551	650	350
Rv0133	Rv3552	650	350
Rv0133	Rv3561	650	350
Rv0133	Rv3731	401	599
Rv0133	Rv3801c	650	350
Rv0133	Rv3804c	650	350
Rv0133	Rv3826	650	350
Rv0134	Rv3894c	413	587
Rv0135c	Rv0136	760	240
Rv0135c	Rv3249c	519	481
Rv0136	Rv0327c	713	287
Rv0136	Rv0568	702	298
Rv0136	Rv0766c	781	219
Rv0136	Rv0778	741	259
Rv0136	Rv0892	650	350
Rv0136	Rv1256c	720	280
Rv0136	Rv1394c	760	240
Rv0136	Rv1666c	760	240
Rv0136	Rv1777	795	205
Rv0136	Rv1785c	771	229
Rv0136	Rv1880c	773	227
Rv0136	Rv1882c	650	350
Rv0136	Rv1895	702	298
Rv0136	Rv2266	754	246
Rv0136	Rv2268c	771	229
Rv0136	Rv2276	687	313
Rv0136	Rv3057c	650	350
Rv0136	Rv3059	773	227
Rv0136	Rv3121	723	277
Rv0136	Rv3518c	753	247
Rv0136	Rv3545c	749	251
Rv0136	Rv3685c	696	304
Rv0137c	Rv0138	771	229
Rv0137c	Rv0139	766	234
Rv0137c	Rv0140	633	367
Rv0137c	Rv0189c	514	486
Rv0137c	Rv1023	508	492
Rv0137c	Rv1644	419	581
Rv0137c	Rv1841c	619	381
Rv0137c	Rv2368c	538	462
Rv0137c	Rv2445c	435	565
Rv0137c	Rv2572c	647	353
Rv0137c	Rv2580c	546	454
Rv0137c	Rv2674	994	6
Rv0137c	Rv2882c	512	488
Rv0137c	Rv2883c	433	567
Rv0137c	Rv3100c	455	545
Rv0137c	Rv3567c	540	460
Rv0137c	Rv3846	487	513
Rv0138	Rv0139	937	63
Rv0138	Rv0140	809	191
Rv0139	Rv0140	830	170
Rv0139	Rv3397c	684	316
Rv0140	Rv3701c	649	351
Rv0141c	Rv0142	791	209
Rv0142	Rv0465c	428	572
Rv0142	Rv0541c	537	463
Rv0142	Rv0589	579	421
Rv0142	Rv1129c	448	552
Rv0142	Rv1967	436	564
Rv0142	Rv1970	445	555
Rv0142	Rv3261	425	575
Rv0142	Rv3262	516	484
Rv0142	Rv3450c	560	440
Rv0142	Rv3495c	459	541
Rv0142	Rv3497c	442	558
Rv0142	Rv3498c	421	579
Rv0142	Rv3499c	424	576
Rv0142	Rv3521	429	571
Rv0143c	Rv0144	689	311
Rv0143c	Rv0145	433	567
Rv0143c	Rv0524	555	445
Rv0143c	Rv2204c	690	310
Rv0143c	Rv2786c	516	484
Rv0144	Rv0145	659	341
Rv0144	Rv0146	560	440
Rv0144	Rv0147	614	386
Rv0144	Rv0158	674	326
Rv0144	Rv0238	676	324
Rv0144	Rv1534	504	496
Rv0145	Rv0146	729	271
Rv0145	Rv0147	546	454
Rv0145	Rv0148	404	596
Rv0145	Rv1153c	498	502
Rv0146	Rv0147	655	345
Rv0146	Rv0148	477	523
Rv0146	Rv0149	449	551
Rv0147	Rv0148	727	273
Rv0147	Rv0149	681	319
Rv0147	Rv0162c	677	323
Rv0147	Rv0214	650	350
Rv0147	Rv0404	650	350
Rv0147	Rv0761c	686	314
Rv0147	Rv0852	650	350
Rv0147	Rv1058	650	350
Rv0147	Rv1185c	650	350
Rv0147	Rv1279	548	452
Rv0147	Rv1529	650	350
Rv0147	Rv1530	650	350
Rv0147	Rv1549	650	350
Rv0147	Rv1550	650	350
Rv0147	Rv1750c	650	350
Rv0147	Rv1862	650	350
Rv0147	Rv1925	650	350
Rv0147	Rv2505c	650	350
Rv0147	Rv2590	650	350
Rv0147	Rv2930	650	350
Rv0147	Rv2941	650	350
Rv0147	Rv3506	650	350
Rv0147	Rv3513c	650	350
Rv0147	Rv3515c	650	350
Rv0147	Rv3561	650	350
Rv0147	Rv3801c	650	350
Rv0147	Rv3826	650	350
Rv0148	Rv0149	851	149
Rv0148	Rv0533c	425	575
Rv0148	Rv1206	537	463
Rv0148	Rv2243	604	396
Rv0148	Rv3389c	729	271
Rv0148	Rv3538	706	294
Rv0151c	Rv0152c	828	172
Rv0151c	Rv0153c	488	512
Rv0151c	Rv0154c	461	539
Rv0151c	Rv0246	417	583
Rv0151c	Rv0339c	451	549
Rv0151c	Rv0355c	503	497
Rv0151c	Rv0613c	616	384
Rv0151c	Rv0842	484	516
Rv0151c	Rv0888	599	401
Rv0151c	Rv0996	621	379
Rv0151c	Rv1196	405	595
Rv0151c	Rv1706c	672	328
Rv0151c	Rv1770	454	546
Rv0151c	Rv1836c	490	510
Rv0151c	Rv1917c	526	474
Rv0151c	Rv1949c	712	288
Rv0151c	Rv2113	692	308
Rv0151c	Rv2209	475	525
Rv0151c	Rv2305	405	595
Rv0151c	Rv2721c	643	357
Rv0151c	Rv2892c	679	321
Rv0151c	Rv3090	444	556
Rv0151c	Rv3091	476	524
Rv0151c	Rv3403c	680	320
Rv0151c	Rv3446c	404	596
Rv0151c	Rv3796	611	389
Rv0152c	Rv0153c	543	457
Rv0152c	Rv0154c	510	490
Rv0153c	Rv0154c	917	83
Rv0153c	Rv2234	473	527
Rv0153c	Rv3082c	433	567
Rv0153c	Rv3083	457	543
Rv0153c	Rv3089	457	543
Rv0154c	Rv0243	650	350
Rv0154c	Rv0859	664	336
Rv0154c	Rv0914c	650	350
Rv0154c	Rv2790c	668	332
Rv0154c	Rv3168	736	264
Rv0154c	Rv3522	650	350
Rv0154c	Rv3523	650	350
Rv0154c	Rv3551	650	350
Rv0154c	Rv3552	650	350
Rv0154c	Rv3556c	666	334
Rv0154c	Rv3761c	980	20
Rv0155	Rv0156	998	2
Rv0155	Rv0157	999	1
Rv0155	Rv0158	620	380
Rv0155	Rv0212c	900	100
Rv0155	Rv1248c	461	539
Rv0155	Rv1420	768	232
Rv0155	Rv1695	900	100
Rv0155	Rv2421c	900	100
Rv0155	Rv2438c	900	100
Rv0155	Rv2919c	617	383
Rv0155	Rv3024c	669	331
Rv0155	Rv3113	900	100
Rv0155	Rv3137	900	100
Rv0155	Rv3721c	504	496
Rv0156	Rv0157	998	2
Rv0156	Rv0158	644	356
Rv0156	Rv0212c	900	100
Rv0156	Rv1695	900	100
Rv0156	Rv2421c	900	100
Rv0156	Rv2438c	900	100
Rv0156	Rv3113	900	100
Rv0156	Rv3137	900	100
Rv0157	Rv0158	650	350
Rv0157	Rv0212c	900	100
Rv0157	Rv1695	900	100
Rv0157	Rv2421c	900	100
Rv0157	Rv2438c	900	100
Rv0157	Rv2780	817	183
Rv0157	Rv3024c	647	353
Rv0157	Rv3113	900	100
Rv0157	Rv3137	900	100
Rv0157	Rv3601c	419	581
Rv0158	Rv1474c	440	560
Rv0159c	Rv0160c	639	361
Rv0159c	Rv0161	443	557
Rv0159c	Rv0355c	543	457
Rv0159c	Rv0613c	542	458
Rv0159c	Rv0755c	554	446
Rv0159c	Rv0996	420	580
Rv0159c	Rv1135c	464	536
Rv0159c	Rv1196	500	500
Rv0159c	Rv1706c	706	294
Rv0159c	Rv1744c	448	552
Rv0159c	Rv1787	697	303
Rv0159c	Rv2113	485	515
Rv0159c	Rv2138	535	465
Rv0159c	Rv2209	674	326
Rv0159c	Rv3403c	440	560
Rv0160c	Rv0161	561	439
Rv0161	Rv1301	740	260
Rv0161	Rv2902c	429	571
Rv0161	Rv3100c	401	599
Rv0162c	Rv0163	729	271
Rv0162c	Rv0164	625	375
Rv0162c	Rv0223c	704	296
Rv0162c	Rv0458	723	277
Rv0162c	Rv0768	698	302
Rv0162c	Rv0892	900	100
Rv0162c	Rv1703c	904	96
Rv0162c	Rv2858c	699	301
Rv0162c	Rv3170	900	100
Rv0162c	Rv3252c	900	100
Rv0162c	Rv3391	650	350
Rv0162c	Rv3696c	900	100
Rv0163	Rv0164	865	135
Rv0164	Rv3204	525	475
Rv0165c	Rv0166	863	137
Rv0165c	Rv0175	410	590
Rv0165c	Rv0176	407	593
Rv0165c	Rv0177	403	597
Rv0165c	Rv0178	698	302
Rv0165c	Rv1105	411	589
Rv0166	Rv0167	524	476
Rv0166	Rv0168	504	496
Rv0166	Rv0169	503	497
Rv0166	Rv0170	492	508
Rv0166	Rv0171	495	505
Rv0166	Rv0172	483	517
Rv0166	Rv0173	479	521
Rv0166	Rv0174	468	532
Rv0166	Rv0175	494	506
Rv0166	Rv0176	489	511
Rv0166	Rv0177	484	516
Rv0166	Rv0178	754	246
Rv0166	Rv2380c	684	316
Rv0167	Rv0168	904	96
Rv0167	Rv0169	823	177
Rv0167	Rv0170	940	60
Rv0167	Rv0171	800	200
Rv0167	Rv0172	821	179
Rv0167	Rv0173	824	176
Rv0167	Rv0174	825	175
Rv0167	Rv0175	682	318
Rv0167	Rv0176	673	327
Rv0167	Rv0177	664	336
Rv0167	Rv0178	656	344
Rv0167	Rv0588	432	568
Rv0167	Rv0589	476	524
Rv0167	Rv0590	542	458
Rv0167	Rv0655	940	60
Rv0167	Rv1315	776	224
Rv0167	Rv1421	432	568
Rv0167	Rv1599	415	585
Rv0167	Rv1611	455	545
Rv0167	Rv1965	427	573
Rv0167	Rv1967	636	364
Rv0167	Rv1968	503	497
Rv0167	Rv1970	410	590
Rv0167	Rv2688c	420	580
Rv0167	Rv3423c	525	475
Rv0167	Rv3498c	705	295
Rv0167	Rv3500c	452	548
Rv0168	Rv0169	854	146
Rv0168	Rv0170	956	44
Rv0168	Rv0171	831	169
Rv0168	Rv0172	856	144
Rv0168	Rv0173	876	124
Rv0168	Rv0174	848	152
Rv0168	Rv0175	711	289
Rv0168	Rv0176	702	298
Rv0168	Rv0177	692	308
Rv0168	Rv0178	685	315
Rv0168	Rv0587	430	570
Rv0168	Rv0589	470	530
Rv0168	Rv0590	536	464
Rv0168	Rv0655	803	197
Rv0168	Rv1611	494	506
Rv0168	Rv1967	567	433
Rv0168	Rv1968	446	554
Rv0168	Rv2192c	551	449
Rv0168	Rv3497c	543	457
Rv0168	Rv3498c	687	313
Rv0168	Rv3501c	408	592
Rv0169	Rv0170	889	111
Rv0169	Rv0171	879	121
Rv0169	Rv0172	866	134
Rv0169	Rv0173	855	145
Rv0169	Rv0174	848	152
Rv0169	Rv0175	775	225
Rv0169	Rv0176	765	235
Rv0169	Rv0177	757	243
Rv0169	Rv0178	747	253
Rv0170	Rv0171	899	101
Rv0170	Rv0172	905	95
Rv0170	Rv0173	919	81
Rv0170	Rv0174	898	102
Rv0170	Rv0175	778	222
Rv0170	Rv0176	769	231
Rv0170	Rv0177	760	240
Rv0170	Rv0178	751	249
Rv0170	Rv0587	726	274
Rv0170	Rv0588	763	237
Rv0170	Rv0589	522	478
Rv0170	Rv0592	442	558
Rv0170	Rv0655	566	434
Rv0170	Rv0903c	457	543
Rv0170	Rv0969	525	475
Rv0170	Rv1638	591	409
Rv0170	Rv1795	517	483
Rv0170	Rv1964	714	286
Rv0170	Rv1965	753	247
Rv0170	Rv1970	418	582
Rv0170	Rv3070	525	475
Rv0170	Rv3433c	410	590
Rv0170	Rv3483c	525	475
Rv0170	Rv3497c	430	570
Rv0170	Rv3500c	747	253
Rv0170	Rv3501c	749	251
Rv0171	Rv0172	934	66
Rv0171	Rv0173	897	103
Rv0171	Rv0174	883	117
Rv0171	Rv0175	800	200
Rv0171	Rv0176	791	209
Rv0171	Rv0177	783	217
Rv0171	Rv0178	773	227
Rv0171	Rv0256c	400	600
Rv0171	Rv0280	610	390
Rv0171	Rv0538	493	507
Rv0171	Rv0592	431	569
Rv0171	Rv1157c	400	600
Rv0171	Rv1860	401	599
Rv0171	Rv3439c	568	432
Rv0171	Rv3494c	419	581
Rv0171	Rv3835	436	564
Rv0171	Rv3886c	432	568
Rv0172	Rv0173	931	69
Rv0172	Rv0174	925	75
Rv0172	Rv0175	803	197
Rv0172	Rv0176	794	206
Rv0172	Rv0177	784	216
Rv0172	Rv0178	776	224
Rv0172	Rv0227c	445	555
Rv0172	Rv0280	456	544
Rv0172	Rv0453	420	580
Rv0172	Rv0589	573	427
Rv0172	Rv0591	520	480
Rv0172	Rv0593	442	558
Rv0172	Rv0594	407	593
Rv0172	Rv0655	467	533
Rv0172	Rv0876c	631	369
Rv0172	Rv0883c	436	564
Rv0172	Rv1157c	527	473
Rv0172	Rv1635c	416	584
Rv0172	Rv1796	587	413
Rv0172	Rv1836c	430	570
Rv0172	Rv1860	476	524
Rv0172	Rv2507	553	447
Rv0172	Rv3495c	472	528
Rv0172	Rv3593	418	582
Rv0172	Rv3779	601	399
Rv0172	Rv3835	430	570
Rv0173	Rv0174	937	63
Rv0173	Rv0175	822	178
Rv0173	Rv0176	813	187
Rv0173	Rv0177	804	196
Rv0173	Rv0178	796	204
Rv0173	Rv0588	445	555
Rv0173	Rv0589	651	349
Rv0173	Rv0590	695	305
Rv0173	Rv0591	429	571
Rv0173	Rv0592	551	449
Rv0173	Rv0594	530	470
Rv0173	Rv0876c	431	569
Rv0173	Rv1635c	442	558
Rv0173	Rv1965	441	559
Rv0173	Rv1971	441	559
Rv0173	Rv3500c	450	550
Rv0173	Rv3824c	466	534
Rv0174	Rv0175	813	187
Rv0174	Rv0176	803	197
Rv0174	Rv0177	794	206
Rv0174	Rv0178	786	214
Rv0174	Rv0180c	400	600
Rv0174	Rv0589	519	481
Rv0174	Rv0592	546	454
Rv0174	Rv0593	413	587
Rv0174	Rv0655	455	545
Rv0174	Rv1024	586	414
Rv0174	Rv1182	420	580
Rv0174	Rv1783	416	584
Rv0174	Rv1836c	508	492
Rv0174	Rv2672	482	518
Rv0174	Rv3824c	418	582
Rv0174	Rv3909	540	460
Rv0175	Rv0176	960	40
Rv0175	Rv0177	955	45
Rv0175	Rv0178	951	49
Rv0176	Rv0177	960	40
Rv0176	Rv0178	956	44
Rv0177	Rv0178	961	39
Rv0179c	Rv0180c	823	177
Rv0179c	Rv0181c	752	248
Rv0179c	Rv0182c	628	372
Rv0179c	Rv0183	481	519
Rv0179c	Rv0184	418	582
Rv0179c	Rv0185	414	586
Rv0180c	Rv0181c	892	108
Rv0180c	Rv0182c	789	211
Rv0180c	Rv0183	606	394
Rv0180c	Rv0184	524	476
Rv0180c	Rv0185	517	483
Rv0180c	Rv0186	446	554
Rv0180c	Rv0236c	477	523
Rv0180c	Rv0284	425	575
Rv0180c	Rv0290	403	597
Rv0180c	Rv0589	517	483
Rv0180c	Rv2425c	453	547
Rv0181c	Rv0182c	869	131
Rv0181c	Rv0183	673	327
Rv0181c	Rv0184	582	418
Rv0181c	Rv0185	575	425
Rv0181c	Rv0186	494	506
Rv0181c	Rv2242	454	546
Rv0182c	Rv0183	800	200
Rv0182c	Rv0184	698	302
Rv0182c	Rv0185	691	309
Rv0182c	Rv0186	608	392
Rv0182c	Rv0445c	458	542
Rv0182c	Rv1497	405	595
Rv0182c	Rv1900c	433	567
Rv0182c	Rv1916	470	530
Rv0182c	Rv3310	414	586
Rv0182c	Rv3414c	612	388
Rv0183	Rv0184	898	102
Rv0183	Rv0185	893	107
Rv0183	Rv0186	764	236
Rv0184	Rv0185	966	34
Rv0184	Rv0186	865	135
Rv0184	Rv0187	441	559
Rv0185	Rv0186	872	128
Rv0185	Rv0187	446	554
Rv0186	Rv0187	519	481
Rv0186	Rv0237	830	170
Rv0186	Rv0584	678	322
Rv0186	Rv1089.1	900	100
Rv0186	Rv1090	900	100
Rv0186	Rv2471	900	100
Rv0186	Rv3759c	416	584
Rv0187	Rv0188	686	314
Rv0187	Rv0853c	650	350
Rv0187	Rv0892	662	338
Rv0187	Rv1392	650	350
Rv0187	Rv1599	676	324
Rv0187	Rv1908c	650	350
Rv0187	Rv2580c	650	350
Rv0187	Rv3170	650	350
Rv0187	Rv3248c	650	350
Rv0188	Rv3613c	525	475
Rv0188	Rv3616c	494	506
Rv0188	Rv3676	457	543
Rv0188	Rv3914	407	593
Rv0189c	Rv0190	786	214
Rv0189c	Rv0191	578	422
Rv0189c	Rv0192	412	588
Rv0189c	Rv0437c	401	599
Rv0189c	Rv1011	467	533
Rv0189c	Rv1084	600	400
Rv0189c	Rv1121	506	494
Rv0189c	Rv1133c	604	396
Rv0189c	Rv1292	515	485
Rv0189c	Rv1301	508	492
[truncated: 27,665 more rows]
