# Supplementary material for: Mycobacterium tuberculosis interactome analysis unravels potential pathways to drug resistance
Source: BMC Microbiol. 2008 Dec 23;8:234. doi: 10.1186/1471-2180-8-234 (PMC2649132; doi:10.1186/1471-2180-8-234)
Supplement: Additional File 3 — Ranked MAP-RES paths. This is a complete list of the paths that have been shown in Table 2. [file 1471-2180-8-234-S3.xls]

## Sheet: MAP_RES top paths
Rv2245 -( 596)-> Rv2737c	0.00480769	SOS
Rv0242c -( 276)-> Rv2245 -( 596)-> Rv2737c	0.0102425	SOS
Rv2243 -( 200)-> Rv3546 -( 395)-> Rv3545c	0.017366	cytochrome
Rv0242c -( 436)-> Rv2243 -( 200)-> Rv3546 -( 395)-> Rv3545c	0.0203422	cytochrome
Rv1350 -( 90)-> Rv2245 -( 596)-> Rv2737c	0.0214744	SOS
Rv1350 -( 205)-> Rv2243 -( 200)-> Rv3546 -( 395)-> Rv3545c	0.0230478	cytochrome
Rv1483 -( 524)-> Rv2737c	0.03125	SOS
Rv1483 -( 121)-> Rv2243 -( 200)-> Rv3546 -( 395)-> Rv3545c	0.0352231	cytochrome
Rv3285 -( 349)-> Rv2243 -( 200)-> Rv3546 -( 395)-> Rv3545c	0.0381993	cytochrome
Rv2245 -( 527)-> Rv0769 -( 558)-> Rv0766c	0.0417293	cytochrome
Rv3285 -( 368)-> Rv2245 -( 596)-> Rv2737c	0.0464744	SOS
Rv2245 -( 565)-> Rv0340 -( 447)-> Rv0342	0.0525641	pumps
Rv0242c -( 276)-> Rv2245 -( 565)-> Rv0340 -( 447)-> Rv0342	0.0579989	pumps
Rv2243 -( 559)-> Rv2782c -( 513)-> Rv1622c	0.0625	cytochrome
Rv2243 -( 257)-> Rv0769 -( 558)-> Rv0766c	0.0642857	cytochrome
Rv0242c -( 436)-> Rv2243 -( 559)-> Rv2782c -( 513)-> Rv1622c	0.0654762	cytochrome
Rv0242c -( 436)-> Rv2243 -( 257)-> Rv0769 -( 558)-> Rv0766c	0.0672619	cytochrome
Rv2245 -( 596)-> Rv2737c -( 44)-> Rv2720	0.0673077	SOS
Rv1350 -( 90)-> Rv2245 -( 565)-> Rv0340 -( 447)-> Rv0342	0.0692308	pumps
Rv1350 -( 205)-> Rv2243 -( 257)-> Rv0769 -( 558)-> Rv0766c	0.0699675	cytochrome
Rv0642c -( 350)-> Rv0892 -( 350)-> Rv1256c	0.0708333	cytochrome
Rv2243 -( 559)-> Rv2782c -( 578)-> Rv2193	0.0708333	cytochrome
Rv0644c -( 350)-> Rv0892 -( 350)-> Rv1256c	0.0712766	cytochrome
Rv3801c -( 350)-> Rv0892 -( 350)-> Rv1256c	0.0717391	cytochrome
Rv0242c -( 276)-> Rv2245 -( 596)-> Rv2737c -( 44)-> Rv2720	0.0727425	SOS
Rv0242c -( 436)-> Rv2243 -( 559)-> Rv2782c -( 578)-> Rv2193	0.0738095	cytochrome
Rv0642c -( 350)-> Rv0892 -( 350)-> Rv0568	0.0763889	cytochrome
Rv0642c -( 350)-> Rv0892 -( 350)-> Rv3059	0.0763889	cytochrome
Rv1350 -( 205)-> Rv2243 -( 559)-> Rv2782c -( 578)-> Rv2193	0.0765152	cytochrome
Rv0644c -( 350)-> Rv0892 -( 350)-> Rv0568	0.0768322	cytochrome
Rv0644c -( 350)-> Rv0892 -( 350)-> Rv3059	0.0768322	cytochrome
Rv3801c -( 350)-> Rv0892 -( 350)-> Rv0568	0.0772947	cytochrome
Rv3801c -( 350)-> Rv0892 -( 350)-> Rv3059	0.0772947	cytochrome
Rv2246 -( 264)-> Rv2925c -( 378)-> Rv3659c	0.0782828	HGT
Rv1483 -( 121)-> Rv2243 -( 559)-> Rv2782c -( 513)-> Rv1622c	0.0803571	cytochrome
Rv0644c -( 350)-> Rv3248c -( 486)-> Rv3240c	0.0811688	HGT
Rv3800c -( 598)-> Rv1925 -( 350)-> Rv0892 -( 350)-> Rv1256c	0.0811728	cytochrome
Rv3285 -( 349)-> Rv2243 -( 559)-> Rv2782c -( 513)-> Rv1622c	0.0833333	cytochrome
Rv0642c -( 350)-> Rv3248c -( 486)-> Rv3240c	0.0839161	HGT
Rv1350 -( 90)-> Rv2245 -( 596)-> Rv2737c -( 44)-> Rv2720	0.0839744	SOS
Rv3800c -( 598)-> Rv1925 -( 350)-> Rv0892 -( 350)-> Rv0568	0.0867284	cytochrome
Rv3800c -( 598)-> Rv1925 -( 350)-> Rv0892 -( 350)-> Rv3059	0.0867284	cytochrome
Rv0643c -( 350)-> Rv3248c -( 486)-> Rv3240c	0.0871212	HGT
Rv0533c -( 290)-> Rv0769 -( 558)-> Rv0766c	0.087395	cytochrome
Rv0503c -( 595)-> Rv2246 -( 264)-> Rv2925c -( 378)-> Rv3659c	0.0886995	HGT
Rv0643c -( 350)-> Rv0892 -( 350)-> Rv1256c	0.09	cytochrome
Rv2243 -( 356)-> Rv2238c -( 569)-> Rv2687c	0.0900735	pumps
Rv0904c -( 534)-> Rv3370c	0.0909091	SOS
Rv2243 -( 202)-> Rv2925c -( 378)-> Rv3659c	0.0912698	HGT
Rv0242c -( 436)-> Rv2243 -( 356)-> Rv2238c -( 569)-> Rv2687c	0.0930497	pumps
Rv1483 -( 524)-> Rv2737c -( 44)-> Rv2720	0.09375	SOS
Rv3285 -( 368)-> Rv2245 -( 565)-> Rv0340 -( 447)-> Rv0342	0.0942308	pumps
Rv2246 -( 3)-> Rv2243 -( 257)-> Rv0769 -( 558)-> Rv0766c	0.0955357	cytochrome
Rv0643c -( 350)-> Rv0892 -( 350)-> Rv0568	0.0955556	cytochrome
Rv0643c -( 350)-> Rv0892 -( 350)-> Rv3059	0.0955556	cytochrome
Rv1350 -( 205)-> Rv2243 -( 356)-> Rv2238c -( 569)-> Rv2687c	0.0957553	pumps
Rv1350 -( 205)-> Rv2243 -( 202)-> Rv2925c -( 378)-> Rv3659c	0.0969517	HGT
Rv2246 -( 510)-> Rv1389 -( 100)-> Rv0570 -( 452)-> Rv0568	0.0976393	cytochrome
Rv0470c -( 547)-> Rv0449c -( 541)-> Rv0642c -( 350)-> Rv0892 -( 350)-> Rv1256c	0.0985256	cytochrome
Rv0503c -( 564)-> Rv2503c -( 44)-> Rv3546 -( 395)-> Rv3545c	0.0998575	cytochrome
Rv0904c -( 241)-> Rv1547	0.1	SOS
Rv0470c -( 547)-> Rv0449c -( 541)-> Rv0642c -( 350)-> Rv0892 -( 350)-> Rv0568	0.104081	cytochrome
Rv0470c -( 547)-> Rv0449c -( 541)-> Rv0642c -( 350)-> Rv0892 -( 350)-> Rv3059	0.104081	cytochrome
Rv0824c -( 162)-> Rv0823c -( 488)-> Rv0777 -( 122)-> Rv0778	0.105267	cytochrome
Rv3229c -( 550)-> Rv1206 -( 561)-> Rv1393c -( 109)-> Rv1394c	0.105655	cytochrome
Rv0645c -( 452)-> Rv0644c -( 350)-> Rv0892 -( 350)-> Rv1256c	0.105759	cytochrome
Rv1483 -( 121)-> Rv2243 -( 356)-> Rv2238c -( 569)-> Rv2687c	0.107931	pumps
Rv3285 -( 349)-> Rv2243 -( 356)-> Rv2238c -( 569)-> Rv2687c	0.110907	pumps
Rv0645c -( 452)-> Rv0644c -( 350)-> Rv0892 -( 350)-> Rv0568	0.111315	cytochrome
Rv0645c -( 452)-> Rv0644c -( 350)-> Rv0892 -( 350)-> Rv3059	0.111315	cytochrome
Rv3285 -( 349)-> Rv2243 -( 202)-> Rv2925c -( 378)-> Rv3659c	0.112103	HGT
Rv2246 -( 424)-> Rv2786c -( 280)-> Rv2845c -( 236)-> Rv2846c	0.113636	pumps
Rv1483 -( 48)-> Rv2245 -( 565)-> Rv0340 -( 447)-> Rv0342	0.115064	pumps
Rv2243 -( 2)-> Rv2245 -( 565)-> Rv0340 -( 447)-> Rv0342	0.115064	pumps
Rv2246 -( 159)-> Rv2245 -( 565)-> Rv0340 -( 447)-> Rv0342	0.115064	pumps
Rv0645c -( 452)-> Rv0644c -( 350)-> Rv3248c -( 486)-> Rv3240c	0.115652	HGT
Rv2243 -( 540)-> Rv2906c -( 592)-> Rv2994	0.115909	pumps
Rv2246 -( 464)-> Rv1449c -( 285)-> Rv1451	0.115909	cytochrome
Rv2243 -( 200)-> Rv3546 -( 395)-> Rv3545c -( 245)-> Rv3059	0.117366	cytochrome
Rv2243 -( 200)-> Rv3546 -( 395)-> Rv3545c -( 268)-> Rv0568	0.117366	cytochrome
Rv3799c -( 90)-> Rv3667 -( 200)-> Rv0848 -( 60)-> Rv0849	0.118662	pumps
Rv2246 -( 27)-> Rv0904c -( 534)-> Rv3370c	0.118687	SOS
Rv0242c -( 436)-> Rv2243 -( 540)-> Rv2906c -( 592)-> Rv2994	0.118885	pumps
Rv3799c -( 162)-> Rv3801c -( 350)-> Rv0892 -( 350)-> Rv1256c	0.119358	cytochrome
Rv0242c -( 436)-> Rv2243 -( 200)-> Rv3546 -( 395)-> Rv3545c -( 245)-> Rv3059	0.120342	cytochrome
Rv0242c -( 436)-> Rv2243 -( 200)-> Rv3546 -( 395)-> Rv3545c -( 268)-> Rv0568	0.120342	cytochrome
Rv1350 -( 205)-> Rv2243 -( 540)-> Rv2906c -( 592)-> Rv2994	0.121591	pumps
Rv1350 -( 205)-> Rv2243 -( 200)-> Rv3546 -( 395)-> Rv3545c -( 245)-> Rv3059	0.123048	cytochrome
Rv1350 -( 205)-> Rv2243 -( 200)-> Rv3546 -( 395)-> Rv3545c -( 268)-> Rv0568	0.123048	cytochrome
Rv0503c -( 595)-> Rv2246 -( 424)-> Rv2786c -( 280)-> Rv2845c -( 236)-> Rv2846c	0.124053	pumps
Rv3799c -( 162)-> Rv3801c -( 350)-> Rv0892 -( 350)-> Rv0568	0.124914	cytochrome
Rv3799c -( 162)-> Rv3801c -( 350)-> Rv0892 -( 350)-> Rv3059	0.124914	cytochrome
Rv0503c -( 595)-> Rv2246 -( 464)-> Rv1449c -( 285)-> Rv1451	0.126326	cytochrome
Rv2246 -( 27)-> Rv0904c -( 241)-> Rv1547	0.127778	SOS
Rv0503c -( 595)-> Rv2246 -( 27)-> Rv0904c -( 534)-> Rv3370c	0.129104	SOS
Rv2245 -( 596)-> Rv2737c -( 96)-> Rv2593c	0.129808	SOS
Rv0642c -( 350)-> Rv0892 -( 335)-> Rv1394c	0.131944	cytochrome
Rv0642c -( 350)-> Rv0892 -( 350)-> Rv0136	0.131944	cytochrome
Rv0642c -( 350)-> Rv0892 -( 350)-> Rv0327c	0.131944	cytochrome
Rv0642c -( 350)-> Rv0892 -( 350)-> Rv1666c	0.131944	cytochrome
Rv0642c -( 350)-> Rv0892 -( 350)-> Rv1777	0.131944	cytochrome
Rv0642c -( 350)-> Rv0892 -( 350)-> Rv1785c	0.131944	cytochrome
Rv0642c -( 350)-> Rv0892 -( 350)-> Rv1880c	0.131944	cytochrome
Rv0642c -( 350)-> Rv0892 -( 350)-> Rv2266	0.131944	cytochrome
Rv0642c -( 350)-> Rv0892 -( 350)-> Rv2268c	0.131944	cytochrome
Rv0642c -( 350)-> Rv0892 -( 350)-> Rv3121	0.131944	cytochrome
Rv0642c -( 350)-> Rv0892 -( 350)-> Rv3518c	0.131944	cytochrome
Rv0642c -( 350)-> Rv0892 -( 350)-> Rv3685c	0.131944	cytochrome
Rv2524c -( 350)-> Rv3057c -( 154)-> Rv3059	0.132246	cytochrome
Rv2524c -( 350)-> Rv3057c -( 350)-> Rv0568	0.132246	cytochrome
Rv0644c -( 350)-> Rv0892 -( 335)-> Rv1394c	0.132388	cytochrome
Rv0644c -( 350)-> Rv0892 -( 350)-> Rv0136	0.132388	cytochrome
Rv0644c -( 350)-> Rv0892 -( 350)-> Rv0327c	0.132388	cytochrome
Rv0644c -( 350)-> Rv0892 -( 350)-> Rv1666c	0.132388	cytochrome
Rv0644c -( 350)-> Rv0892 -( 350)-> Rv1777	0.132388	cytochrome
Rv0644c -( 350)-> Rv0892 -( 350)-> Rv1785c	0.132388	cytochrome
Rv0644c -( 350)-> Rv0892 -( 350)-> Rv1880c	0.132388	cytochrome
Rv0644c -( 350)-> Rv0892 -( 350)-> Rv2266	0.132388	cytochrome
Rv0644c -( 350)-> Rv0892 -( 350)-> Rv2268c	0.132388	cytochrome
Rv0644c -( 350)-> Rv0892 -( 350)-> Rv3121	0.132388	cytochrome
Rv0644c -( 350)-> Rv0892 -( 350)-> Rv3518c	0.132388	cytochrome
Rv0644c -( 350)-> Rv0892 -( 350)-> Rv3685c	0.132388	cytochrome
Rv3280 -( 88)-> Rv3667 -( 200)-> Rv0848 -( 60)-> Rv0849	0.132832	pumps
Rv3801c -( 350)-> Rv0892 -( 335)-> Rv1394c	0.13285	cytochrome
Rv3801c -( 350)-> Rv0892 -( 350)-> Rv0136	0.13285	cytochrome
Rv3801c -( 350)-> Rv0892 -( 350)-> Rv0327c	0.13285	cytochrome
Rv3801c -( 350)-> Rv0892 -( 350)-> Rv1666c	0.13285	cytochrome
Rv3801c -( 350)-> Rv0892 -( 350)-> Rv1777	0.13285	cytochrome
Rv3801c -( 350)-> Rv0892 -( 350)-> Rv1785c	0.13285	cytochrome
Rv3801c -( 350)-> Rv0892 -( 350)-> Rv1880c	0.13285	cytochrome
Rv3801c -( 350)-> Rv0892 -( 350)-> Rv2266	0.13285	cytochrome
Rv3801c -( 350)-> Rv0892 -( 350)-> Rv2268c	0.13285	cytochrome
Rv3801c -( 350)-> Rv0892 -( 350)-> Rv3121	0.13285	cytochrome
Rv3801c -( 350)-> Rv0892 -( 350)-> Rv3518c	0.13285	cytochrome
Rv3801c -( 350)-> Rv0892 -( 350)-> Rv3685c	0.13285	cytochrome
Rv1483 -( 121)-> Rv2243 -( 540)-> Rv2906c -( 592)-> Rv2994	0.133766	pumps
Rv0644c -( 350)-> Rv3248c -( 486)-> Rv3240c -( 323)-> Rv3239c	0.1338	pumps
Rv0824c -( 162)-> Rv0823c -( 247)-> Rv2737c	0.134434	SOS
Rv0824c -( 162)-> Rv0823c -( 304)-> Rv2593c	0.134434	SOS
Rv0824c -( 162)-> Rv0823c -( 512)-> Rv2782c -( 513)-> Rv1622c	0.134434	cytochrome
Rv3280 -( 350)-> Rv3522 -( 295)-> Rv3540c -( 132)-> Rv3545c	0.13489	cytochrome
Rv0242c -( 276)-> Rv2245 -( 596)-> Rv2737c -( 96)-> Rv2593c	0.135242	SOS
Rv0644c -( 350)-> Rv3248c -( 350)-> Rv1988	0.135714	pumps
Rv3285 -( 414)-> Rv3356c -( 582)-> Rv3065	0.135714	pumps
Rv0642c -( 350)-> Rv3248c -( 486)-> Rv3240c -( 323)-> Rv3239c	0.136548	pumps
Rv3285 -( 349)-> Rv2243 -( 540)-> Rv2906c -( 592)-> Rv2994	0.136742	pumps
Rv0642c -( 350)-> Rv0892 -( 350)-> Rv1256c -( 392)-> Rv1258c	0.1375	pumps
Rv0644c -( 350)-> Rv0892 -( 350)-> Rv1256c -( 392)-> Rv1258c	0.137943	pumps
Rv2245 -( 527)-> Rv0769 -( 559)-> Rv0764c	0.138158	cytochrome
Rv0503c -( 595)-> Rv2246 -( 27)-> Rv0904c -( 241)-> Rv1547	0.138194	SOS
Rv3801c -( 350)-> Rv0892 -( 350)-> Rv1256c -( 392)-> Rv1258c	0.138406	pumps
Rv0642c -( 350)-> Rv3248c -( 350)-> Rv1988	0.138462	pumps
Rv2246 -( 400)-> Rv1131 -( 526)-> Rv1629	0.138889	SOS
Rv0643c -( 350)-> Rv3248c -( 486)-> Rv3240c -( 323)-> Rv3239c	0.139753	pumps
Rv2246 -( 264)-> Rv2925c -( 378)-> Rv3659c -( 63)-> Rv3660c	0.140783	HGT
Rv2245 -( 412)-> Rv1449c -( 285)-> Rv1451	0.140909	cytochrome
Rv0643c -( 350)-> Rv3248c -( 350)-> Rv1988	0.141667	pumps
Rv1094 -( 259)-> Rv1093 -( 100)-> Rv0768 -( 494)-> Rv0766c	0.142037	cytochrome
Rv3800c -( 598)-> Rv1925 -( 350)-> Rv0892 -( 335)-> Rv1394c	0.142284	cytochrome
Rv3800c -( 598)-> Rv1925 -( 350)-> Rv0892 -( 350)-> Rv0136	0.142284	cytochrome
Rv3800c -( 598)-> Rv1925 -( 350)-> Rv0892 -( 350)-> Rv0327c	0.142284	cytochrome
Rv3800c -( 598)-> Rv1925 -( 350)-> Rv0892 -( 350)-> Rv1666c	0.142284	cytochrome
Rv3800c -( 598)-> Rv1925 -( 350)-> Rv0892 -( 350)-> Rv1777	0.142284	cytochrome
Rv3800c -( 598)-> Rv1925 -( 350)-> Rv0892 -( 350)-> Rv1785c	0.142284	cytochrome
Rv3800c -( 598)-> Rv1925 -( 350)-> Rv0892 -( 350)-> Rv1880c	0.142284	cytochrome
Rv3800c -( 598)-> Rv1925 -( 350)-> Rv0892 -( 350)-> Rv2266	0.142284	cytochrome
Rv3800c -( 598)-> Rv1925 -( 350)-> Rv0892 -( 350)-> Rv2268c	0.142284	cytochrome
Rv3800c -( 598)-> Rv1925 -( 350)-> Rv0892 -( 350)-> Rv3121	0.142284	cytochrome
Rv3800c -( 598)-> Rv1925 -( 350)-> Rv0892 -( 350)-> Rv3518c	0.142284	cytochrome
Rv3800c -( 598)-> Rv1925 -( 350)-> Rv0892 -( 350)-> Rv3685c	0.142284	cytochrome
Rv0824c -( 162)-> Rv0823c -( 512)-> Rv2782c -( 578)-> Rv2193	0.142767	cytochrome
Rv0242c -( 436)-> Rv2243 -( 200)-> Rv2496c -( 202)-> Rv3659c	0.143885	HGT
Rv2523c -( 84)-> Rv2524c -( 350)-> Rv3057c -( 154)-> Rv3059	0.144592	cytochrome
Rv2523c -( 84)-> Rv2524c -( 350)-> Rv3057c -( 350)-> Rv0568	0.144592	cytochrome
Rv0642c -( 350)-> Rv0892 -( 350)-> Rv0778	0.145833	cytochrome
Rv0642c -( 350)-> Rv0892 -( 350)-> Rv2276	0.145833	cytochrome
Rv0642c -( 350)-> Rv0892 -( 350)-> Rv3545c	0.145833	cytochrome
Rv0644c -( 350)-> Rv0892 -( 350)-> Rv0778	0.146277	cytochrome
Rv0644c -( 350)-> Rv0892 -( 350)-> Rv2276	0.146277	cytochrome
Rv0644c -( 350)-> Rv0892 -( 350)-> Rv3545c	0.146277	cytochrome
Rv0242c -( 276)-> Rv2245 -( 412)-> Rv1449c -( 285)-> Rv1451	0.146344	cytochrome
Rv3801c -( 350)-> Rv0892 -( 350)-> Rv0778	0.146739	cytochrome
Rv3801c -( 350)-> Rv0892 -( 350)-> Rv2276	0.146739	cytochrome
Rv3801c -( 350)-> Rv0892 -( 350)-> Rv3545c	0.146739	cytochrome
Rv2245 -( 436)-> Rv1389 -( 100)-> Rv0570 -( 452)-> Rv0568	0.147639	cytochrome
Rv3800c -( 598)-> Rv1925 -( 350)-> Rv0892 -( 350)-> Rv1256c -( 392)-> Rv1258c	0.14784	pumps
Rv0242c -( 436)-> Rv2243 -( 559)-> Rv2782c -( 513)-> Rv1622c -( 2)-> Rv1623c	0.14881	cytochrome
Rv0503c -( 595)-> Rv2246 -( 400)-> Rv1131 -( 526)-> Rv1629	0.149306	SOS
Rv0643c -( 350)-> Rv0892 -( 335)-> Rv1394c	0.151111	cytochrome
Rv0643c -( 350)-> Rv0892 -( 350)-> Rv0136	0.151111	cytochrome
Rv0643c -( 350)-> Rv0892 -( 350)-> Rv0327c	0.151111	cytochrome
Rv0643c -( 350)-> Rv0892 -( 350)-> Rv1666c	0.151111	cytochrome
Rv0643c -( 350)-> Rv0892 -( 350)-> Rv1777	0.151111	cytochrome
Rv0643c -( 350)-> Rv0892 -( 350)-> Rv1785c	0.151111	cytochrome
Rv0643c -( 350)-> Rv0892 -( 350)-> Rv1880c	0.151111	cytochrome
Rv0643c -( 350)-> Rv0892 -( 350)-> Rv2266	0.151111	cytochrome
Rv0643c -( 350)-> Rv0892 -( 350)-> Rv2268c	0.151111	cytochrome
Rv0643c -( 350)-> Rv0892 -( 350)-> Rv3121	0.151111	cytochrome
Rv0643c -( 350)-> Rv0892 -( 350)-> Rv3518c	0.151111	cytochrome
Rv0643c -( 350)-> Rv0892 -( 350)-> Rv3685c	0.151111	cytochrome
Rv0503c -( 595)-> Rv2246 -( 264)-> Rv2925c -( 378)-> Rv3659c -( 63)-> Rv3660c	0.151199	HGT
Rv2245 -( 312)-> Rv1018c -( 227)-> Rv0527	0.152778	cytochrome
Rv3285 -( 18)-> Rv0904c -( 534)-> Rv3370c	0.153409	SOS
Rv2243 -( 202)-> Rv2925c -( 378)-> Rv3659c -( 63)-> Rv3660c	0.15377	HGT
Rv3800c -( 598)-> Rv1925 -( 350)-> Rv0892 -( 350)-> Rv0778	0.156173	cytochrome
Rv3800c -( 598)-> Rv1925 -( 350)-> Rv0892 -( 350)-> Rv2276	0.156173	cytochrome
Rv3800c -( 598)-> Rv1925 -( 350)-> Rv0892 -( 350)-> Rv3545c	0.156173	cytochrome
Rv1483 -( 524)-> Rv2737c -( 96)-> Rv2593c	0.15625	SOS
Rv2246 -( 66)-> Rv1483 -( 524)-> Rv2737c	0.15625	SOS
Rv0643c -( 350)-> Rv0892 -( 350)-> Rv1256c -( 392)-> Rv1258c	0.156667	pumps
Rv0644c -( 350)-> Rv3248c -( 350)-> Rv2689c -( 388)-> Rv2686c	0.157038	pumps
Rv0242c -( 276)-> Rv2245 -( 312)-> Rv1018c -( 227)-> Rv0527	0.158213	cytochrome
Rv0242c -( 276)-> Rv2245 -( 400)-> Rv1131 -( 526)-> Rv1629	0.158213	SOS
Rv2524c -( 194)-> Rv2522c -( 574)-> Rv3043c	0.15873	cytochrome
Rv1350 -( 205)-> Rv2243 -( 202)-> Rv2925c -( 378)-> Rv3659c -( 63)-> Rv3660c	0.159452	HGT
Rv0470c -( 547)-> Rv0449c -( 541)-> Rv0642c -( 350)-> Rv0892 -( 335)-> Rv1394c	0.159637	cytochrome
Rv0470c -( 547)-> Rv0449c -( 541)-> Rv0642c -( 350)-> Rv0892 -( 350)-> Rv0136	0.159637	cytochrome
Rv0470c -( 547)-> Rv0449c -( 541)-> Rv0642c -( 350)-> Rv0892 -( 350)-> Rv0327c	0.159637	cytochrome
Rv0470c -( 547)-> Rv0449c -( 541)-> Rv0642c -( 350)-> Rv0892 -( 350)-> Rv1666c	0.159637	cytochrome
Rv0470c -( 547)-> Rv0449c -( 541)-> Rv0642c -( 350)-> Rv0892 -( 350)-> Rv1777	0.159637	cytochrome
Rv0470c -( 547)-> Rv0449c -( 541)-> Rv0642c -( 350)-> Rv0892 -( 350)-> Rv1785c	0.159637	cytochrome
Rv0470c -( 547)-> Rv0449c -( 541)-> Rv0642c -( 350)-> Rv0892 -( 350)-> Rv1880c	0.159637	cytochrome
Rv0470c -( 547)-> Rv0449c -( 541)-> Rv0642c -( 350)-> Rv0892 -( 350)-> Rv2266	0.159637	cytochrome
Rv0470c -( 547)-> Rv0449c -( 541)-> Rv0642c -( 350)-> Rv0892 -( 350)-> Rv2268c	0.159637	cytochrome
Rv0470c -( 547)-> Rv0449c -( 541)-> Rv0642c -( 350)-> Rv0892 -( 350)-> Rv3121	0.159637	cytochrome
Rv0470c -( 547)-> Rv0449c -( 541)-> Rv0642c -( 350)-> Rv0892 -( 350)-> Rv3518c	0.159637	cytochrome
Rv0470c -( 547)-> Rv0449c -( 541)-> Rv0642c -( 350)-> Rv0892 -( 350)-> Rv3685c	0.159637	cytochrome
Rv0642c -( 350)-> Rv3248c -( 350)-> Rv2689c -( 388)-> Rv2686c	0.159785	pumps
Rv3279c -( 354)-> Rv3275c -( 573)-> Rv3065	0.160256	pumps
Rv2243 -( 257)-> Rv0769 -( 559)-> Rv0764c	0.160714	cytochrome
Rv3285 -( 434)-> Rv0823c -( 304)-> Rv2593c	0.160714	SOS
Rv3285 -( 18)-> Rv0904c -( 241)-> Rv1547	0.1625	SOS
Rv0643c -( 350)-> Rv3248c -( 350)-> Rv2689c -( 388)-> Rv2686c	0.16299	pumps
Rv2243 -( 200)-> Rv3667 -( 200)-> Rv0848 -( 60)-> Rv0849	0.163534	pumps
Rv0242c -( 436)-> Rv2243 -( 257)-> Rv0769 -( 559)-> Rv0764c	0.16369	cytochrome
Rv0643c -( 350)-> Rv0892 -( 350)-> Rv0778	0.165	cytochrome
Rv0643c -( 350)-> Rv0892 -( 350)-> Rv2276	0.165	cytochrome
Rv0643c -( 350)-> Rv0892 -( 350)-> Rv3545c	0.165	cytochrome
Rv0470c -( 547)-> Rv0449c -( 541)-> Rv0642c -( 350)-> Rv0892 -( 350)-> Rv1256c -( 392)-> Rv1258c	0.165192	pumps
Rv1350 -( 205)-> Rv2243 -( 257)-> Rv0769 -( 559)-> Rv0764c	0.166396	cytochrome
Rv0242c -( 436)-> Rv2243 -( 200)-> Rv3667 -( 200)-> Rv0848 -( 60)-> Rv0849	0.16651	pumps
Rv0645c -( 452)-> Rv0644c -( 350)-> Rv0892 -( 335)-> Rv1394c	0.16687	cytochrome
Rv0645c -( 452)-> Rv0644c -( 350)-> Rv0892 -( 350)-> Rv0136	0.16687	cytochrome
Rv0645c -( 452)-> Rv0644c -( 350)-> Rv0892 -( 350)-> Rv0327c	0.16687	cytochrome
Rv0645c -( 452)-> Rv0644c -( 350)-> Rv0892 -( 350)-> Rv1666c	0.16687	cytochrome
Rv0645c -( 452)-> Rv0644c -( 350)-> Rv0892 -( 350)-> Rv1777	0.16687	cytochrome
Rv0645c -( 452)-> Rv0644c -( 350)-> Rv0892 -( 350)-> Rv1785c	0.16687	cytochrome
Rv0645c -( 452)-> Rv0644c -( 350)-> Rv0892 -( 350)-> Rv1880c	0.16687	cytochrome
Rv0645c -( 452)-> Rv0644c -( 350)-> Rv0892 -( 350)-> Rv2266	0.16687	cytochrome
Rv0645c -( 452)-> Rv0644c -( 350)-> Rv0892 -( 350)-> Rv2268c	0.16687	cytochrome
Rv0645c -( 452)-> Rv0644c -( 350)-> Rv0892 -( 350)-> Rv3121	0.16687	cytochrome
Rv0645c -( 452)-> Rv0644c -( 350)-> Rv0892 -( 350)-> Rv3518c	0.16687	cytochrome
Rv0645c -( 452)-> Rv0644c -( 350)-> Rv0892 -( 350)-> Rv3685c	0.16687	cytochrome
Rv0645c -( 452)-> Rv0644c -( 350)-> Rv3248c -( 486)-> Rv3240c -( 323)-> Rv3239c	0.168283	pumps
Rv1350 -( 205)-> Rv2243 -( 200)-> Rv3667 -( 200)-> Rv0848 -( 60)-> Rv0849	0.169216	pumps
Rv1350 -( 90)-> Rv2245 -( 312)-> Rv1018c -( 227)-> Rv0527	0.169444	cytochrome
Rv3801c -( 350)-> Rv0768 -( 494)-> Rv0766c	0.169935	cytochrome
Rv2243 -( 189)-> Rv3710 -( 200)-> Rv0694	0.170635	cytochrome
Rv2243 -( 189)-> Rv3710 -( 200)-> Rv1872c	0.170635	cytochrome
Rv0645c -( 452)-> Rv0644c -( 350)-> Rv0892 -( 350)-> Rv1256c -( 392)-> Rv1258c	0.172426	pumps
Rv0470c -( 547)-> Rv0449c -( 541)-> Rv0642c -( 350)-> Rv0892 -( 350)-> Rv0778	0.173526	cytochrome
Rv0470c -( 547)-> Rv0449c -( 541)-> Rv0642c -( 350)-> Rv0892 -( 350)-> Rv2276	0.173526	cytochrome
Rv0470c -( 547)-> Rv0449c -( 541)-> Rv0642c -( 350)-> Rv0892 -( 350)-> Rv3545c	0.173526	cytochrome
Rv0242c -( 436)-> Rv2243 -( 189)-> Rv3710 -( 200)-> Rv0694	0.173611	cytochrome
Rv0242c -( 436)-> Rv2243 -( 189)-> Rv3710 -( 200)-> Rv1872c	0.173611	cytochrome
Rv2246 -( 392)-> Rv1018c -( 227)-> Rv0527	0.173611	cytochrome
Rv2524c -( 350)-> Rv3057c -( 350)-> Rv1256c	0.173913	cytochrome
Rv0644c -( 350)-> Rv3248c -( 100)-> Rv2458 -( 389)-> Rv2459	0.174176	pumps
Rv2245 -( 21)-> Rv0904c -( 534)-> Rv3370c	0.174242	SOS
Rv0824c -( 162)-> Rv0823c -( 445)-> Rv1629	0.176101	SOS
Rv1350 -( 205)-> Rv2243 -( 189)-> Rv3710 -( 200)-> Rv0694	0.176317	cytochrome
Rv1350 -( 205)-> Rv2243 -( 189)-> Rv3710 -( 200)-> Rv1872c	0.176317	cytochrome
Rv0642c -( 350)-> Rv3248c -( 100)-> Rv2458 -( 389)-> Rv2459	0.176923	pumps
Rv2246 -( 488)-> Rv2241 -( 400)-> Rv3316	0.178571	cytochrome
Rv0242c -( 276)-> Rv2245 -( 338)-> Rv2786c -( 280)-> Rv2845c -( 236)-> Rv2846c	0.179677	pumps
Rv0643c -( 350)-> Rv3248c -( 100)-> Rv2458 -( 389)-> Rv2459	0.180128	pumps
Rv3799c -( 162)-> Rv3801c -( 350)-> Rv0892 -( 335)-> Rv1394c	0.180469	cytochrome
Rv3799c -( 162)-> Rv3801c -( 350)-> Rv0892 -( 350)-> Rv0136	0.180469	cytochrome
Rv3799c -( 162)-> Rv3801c -( 350)-> Rv0892 -( 350)-> Rv0327c	0.180469	cytochrome
Rv3799c -( 162)-> Rv3801c -( 350)-> Rv0892 -( 350)-> Rv1666c	0.180469	cytochrome
Rv3799c -( 162)-> Rv3801c -( 350)-> Rv0892 -( 350)-> Rv1777	0.180469	cytochrome
Rv3799c -( 162)-> Rv3801c -( 350)-> Rv0892 -( 350)-> Rv1785c	0.180469	cytochrome
Rv3799c -( 162)-> Rv3801c -( 350)-> Rv0892 -( 350)-> Rv1880c	0.180469	cytochrome
Rv3799c -( 162)-> Rv3801c -( 350)-> Rv0892 -( 350)-> Rv2266	0.180469	cytochrome
Rv3799c -( 162)-> Rv3801c -( 350)-> Rv0892 -( 350)-> Rv2268c	0.180469	cytochrome
Rv3799c -( 162)-> Rv3801c -( 350)-> Rv0892 -( 350)-> Rv3121	0.180469	cytochrome
Rv3799c -( 162)-> Rv3801c -( 350)-> Rv0892 -( 350)-> Rv3518c	0.180469	cytochrome
Rv3799c -( 162)-> Rv3801c -( 350)-> Rv0892 -( 350)-> Rv3685c	0.180469	cytochrome
Rv2245 -( 231)-> Rv2925c -( 378)-> Rv3659c	0.180556	HGT
Rv0645c -( 452)-> Rv0644c -( 350)-> Rv0892 -( 350)-> Rv0778	0.180759	cytochrome
Rv0645c -( 452)-> Rv0644c -( 350)-> Rv0892 -( 350)-> Rv2276	0.180759	cytochrome
Rv0645c -( 452)-> Rv0644c -( 350)-> Rv0892 -( 350)-> Rv3545c	0.180759	cytochrome
Rv0644c -( 350)-> Rv3248c -( 350)-> Rv2689c -( 381)-> Rv2687c	0.181548	pumps
Rv0533c -( 290)-> Rv0769 -( 559)-> Rv0764c	0.183824	cytochrome
Rv0642c -( 350)-> Rv3248c -( 350)-> Rv2689c -( 381)-> Rv2687c	0.184295	pumps
Rv3799c -( 162)-> Rv3801c -( 350)-> Rv0892 -( 350)-> Rv1256c -( 392)-> Rv1258c	0.186025	pumps
Rv2523c -( 84)-> Rv2524c -( 350)-> Rv3057c -( 350)-> Rv1256c	0.186259	cytochrome
Rv0643c -( 350)-> Rv3248c -( 350)-> Rv2689c -( 381)-> Rv2687c	0.1875	pumps
Rv2243 -( 559)-> Rv2782c -( 345)-> Rv1451	0.1875	cytochrome
Rv3801c -( 350)-> Rv0892 -( 350)-> Rv1988	0.188406	pumps
Rv0470c -( 547)-> Rv0449c -( 91)-> Rv0445c -( 577)-> Rv2874	0.190232	cytochrome
Rv3799c -( 100)-> Rv3140 -( 350)-> Rv0632c -( 427)-> Rv0631c	0.191667	SOS
Rv1350 -( 205)-> Rv2243 -( 559)-> Rv2782c -( 345)-> Rv1451	0.193182	cytochrome
Rv3799c -( 350)-> Rv3522 -( 295)-> Rv3540c -( 132)-> Rv3545c	0.193541	cytochrome
Rv3799c -( 162)-> Rv3801c -( 350)-> Rv0892 -( 350)-> Rv0778	0.194358	cytochrome
Rv3799c -( 162)-> Rv3801c -( 350)-> Rv0892 -( 350)-> Rv2276	0.194358	cytochrome
Rv2523c -( 43)-> Rv2522c -( 574)-> Rv3043c	0.194444	cytochrome
Rv3285 -( 368)-> Rv2245 -( 312)-> Rv1018c -( 227)-> Rv0527	0.194444	cytochrome
Rv2243 -( 559)-> Rv2782c -( 578)-> Rv2193 -( 47)-> Rv2196	0.195833	cytochrome
Rv3800c -( 598)-> Rv1925 -( 350)-> Rv0892 -( 350)-> Rv1988	0.19784	pumps
Rv2243 -( 576)-> Rv3715c -( 165)-> Rv2584c -( 578)-> Rv1623c	0.197917	cytochrome
Rv2243 -( 576)-> Rv3715c -( 380)-> Rv2737c	0.197917	SOS
Rv0503c -( 564)-> Rv2503c -( 44)-> Rv3546 -( 395)-> Rv3545c -( 245)-> Rv3059	0.199858	cytochrome
Rv0503c -( 564)-> Rv2503c -( 44)-> Rv3546 -( 395)-> Rv3545c -( 268)-> Rv0568	0.199858	cytochrome
Rv3285 -( 434)-> Rv0823c -( 445)-> Rv1629	0.202381	SOS
Rv1483 -( 435)-> Rv3580c -( 300)-> Rv2845c -( 236)-> Rv2846c	0.203654	pumps
Rv0470c -( 547)-> Rv0449c -( 541)-> Rv0642c -( 350)-> Rv3248c -( 100)-> Rv2458 -( 389)-> Rv2459	0.204615	pumps
Rv0242c -( 436)-> Rv2243 -( 200)-> Rv2496c -( 202)-> Rv3659c -( 63)-> Rv3660c	0.206385	HGT
Rv2524c -( 272)-> Rv2696c -( 595)-> Rv2194	0.208333	cytochrome
Rv2245 -( 527)-> Rv0769 -( 558)-> Rv0766c -( 233)-> Rv3059	0.208396	cytochrome
Rv1484 -( 568)-> Rv3665c -( 482)-> Rv0933	0.211111	pumps
Rv0470c -( 547)-> Rv0449c -( 541)-> Rv0642c -( 350)-> Rv0892 -( 350)-> Rv1988	0.215192	pumps
Rv3799c -( 100)-> Rv3140 -( 350)-> Rv0632c -( 441)-> Rv0630c	0.216667	SOS
Rv3799c -( 100)-> Rv3140 -( 350)-> Rv0632c -( 576)-> Rv0629c	0.216667	SOS
Rv2243 -( 200)-> Rv1837c -( 36)-> Rv1257c -( 97)-> Rv1258c	0.217262	pumps
Rv2243 -( 200)-> Rv3546 -( 395)-> Rv3545c -( 231)-> Rv1777	0.217366	cytochrome
Rv2243 -( 200)-> Rv3546 -( 395)-> Rv3545c -( 246)-> Rv1785c	0.217366	cytochrome
Rv2243 -( 200)-> Rv3546 -( 395)-> Rv3545c -( 250)-> Rv2268c	0.217366	cytochrome
Rv2243 -( 200)-> Rv3546 -( 395)-> Rv3545c -( 251)-> Rv0136	0.217366	cytochrome
Rv2243 -( 200)-> Rv3546 -( 395)-> Rv3545c -( 252)-> Rv3121	0.217366	cytochrome
Rv2243 -( 200)-> Rv3546 -( 395)-> Rv3545c -( 252)-> Rv3685c	0.217366	cytochrome
Rv2243 -( 200)-> Rv3546 -( 395)-> Rv3545c -( 255)-> Rv0327c	0.217366	cytochrome
Rv2243 -( 200)-> Rv3546 -( 395)-> Rv3545c -( 259)-> Rv1880c	0.217366	cytochrome
Rv2243 -( 200)-> Rv3546 -( 395)-> Rv3545c -( 285)-> Rv3518c	0.217366	cytochrome
Rv2243 -( 200)-> Rv3546 -( 395)-> Rv3545c -( 294)-> Rv1394c	0.217366	cytochrome
Rv2243 -( 200)-> Rv3546 -( 395)-> Rv3545c -( 302)-> Rv0778	0.217366	cytochrome
Rv2243 -( 200)-> Rv3546 -( 395)-> Rv3545c -( 310)-> Rv1666c	0.217366	cytochrome
Rv2243 -( 200)-> Rv3546 -( 395)-> Rv3545c -( 312)-> Rv2266	0.217366	cytochrome
Rv0242c -( 436)-> Rv2243 -( 200)-> Rv1837c -( 36)-> Rv1257c -( 97)-> Rv1258c	0.220238	pumps
Rv0242c -( 436)-> Rv2243 -( 200)-> Rv3546 -( 395)-> Rv3545c -( 231)-> Rv1777	0.220342	cytochrome
Rv0242c -( 436)-> Rv2243 -( 200)-> Rv3546 -( 395)-> Rv3545c -( 246)-> Rv1785c	0.220342	cytochrome
Rv0242c -( 436)-> Rv2243 -( 200)-> Rv3546 -( 395)-> Rv3545c -( 250)-> Rv2268c	0.220342	cytochrome
Rv0242c -( 436)-> Rv2243 -( 200)-> Rv3546 -( 395)-> Rv3545c -( 251)-> Rv0136	0.220342	cytochrome
Rv0242c -( 436)-> Rv2243 -( 200)-> Rv3546 -( 395)-> Rv3545c -( 252)-> Rv3121	0.220342	cytochrome
Rv0242c -( 436)-> Rv2243 -( 200)-> Rv3546 -( 395)-> Rv3545c -( 252)-> Rv3685c	0.220342	cytochrome
Rv0242c -( 436)-> Rv2243 -( 200)-> Rv3546 -( 395)-> Rv3545c -( 255)-> Rv0327c	0.220342	cytochrome
Rv0242c -( 436)-> Rv2243 -( 200)-> Rv3546 -( 395)-> Rv3545c -( 259)-> Rv1880c	0.220342	cytochrome
Rv0242c -( 436)-> Rv2243 -( 200)-> Rv3546 -( 395)-> Rv3545c -( 285)-> Rv3518c	0.220342	cytochrome
Rv0242c -( 436)-> Rv2243 -( 200)-> Rv3546 -( 395)-> Rv3545c -( 294)-> Rv1394c	0.220342	cytochrome
Rv0242c -( 436)-> Rv2243 -( 200)-> Rv3546 -( 395)-> Rv3545c -( 302)-> Rv0778	0.220342	cytochrome
Rv0242c -( 436)-> Rv2243 -( 200)-> Rv3546 -( 395)-> Rv3545c -( 310)-> Rv1666c	0.220342	cytochrome
Rv0242c -( 436)-> Rv2243 -( 200)-> Rv3546 -( 395)-> Rv3545c -( 312)-> Rv2266	0.220342	cytochrome
Rv0642c -( 350)-> Rv0892 -( 350)-> Rv0766c	0.220833	cytochrome
Rv0644c -( 350)-> Rv0892 -( 350)-> Rv0766c	0.221277	cytochrome
Rv0533c -( 245)-> Rv2925c -( 378)-> Rv3659c	0.222222	HGT
Rv0645c -( 452)-> Rv0644c -( 350)-> Rv0892 -( 350)-> Rv1988	0.222426	pumps
Rv1350 -( 205)-> Rv2243 -( 200)-> Rv1837c -( 36)-> Rv1257c -( 97)-> Rv1258c	0.222944	pumps
Rv1350 -( 205)-> Rv2243 -( 200)-> Rv3546 -( 395)-> Rv3545c -( 231)-> Rv1777	0.223048	cytochrome
Rv1350 -( 205)-> Rv2243 -( 200)-> Rv3546 -( 395)-> Rv3545c -( 246)-> Rv1785c	0.223048	cytochrome
Rv1350 -( 205)-> Rv2243 -( 200)-> Rv3546 -( 395)-> Rv3545c -( 250)-> Rv2268c	0.223048	cytochrome
Rv1350 -( 205)-> Rv2243 -( 200)-> Rv3546 -( 395)-> Rv3545c -( 251)-> Rv0136	0.223048	cytochrome
Rv1350 -( 205)-> Rv2243 -( 200)-> Rv3546 -( 395)-> Rv3545c -( 252)-> Rv3121	0.223048	cytochrome
Rv1350 -( 205)-> Rv2243 -( 200)-> Rv3546 -( 395)-> Rv3545c -( 252)-> Rv3685c	0.223048	cytochrome
Rv1350 -( 205)-> Rv2243 -( 200)-> Rv3546 -( 395)-> Rv3545c -( 255)-> Rv0327c	0.223048	cytochrome
Rv1350 -( 205)-> Rv2243 -( 200)-> Rv3546 -( 395)-> Rv3545c -( 259)-> Rv1880c	0.223048	cytochrome
Rv1350 -( 205)-> Rv2243 -( 200)-> Rv3546 -( 395)-> Rv3545c -( 285)-> Rv3518c	0.223048	cytochrome
Rv1350 -( 205)-> Rv2243 -( 200)-> Rv3546 -( 395)-> Rv3545c -( 294)-> Rv1394c	0.223048	cytochrome
Rv1350 -( 205)-> Rv2243 -( 200)-> Rv3546 -( 395)-> Rv3545c -( 302)-> Rv0778	0.223048	cytochrome
Rv1350 -( 205)-> Rv2243 -( 200)-> Rv3546 -( 395)-> Rv3545c -( 310)-> Rv1666c	0.223048	cytochrome
Rv1350 -( 205)-> Rv2243 -( 200)-> Rv3546 -( 395)-> Rv3545c -( 312)-> Rv2266	0.223048	cytochrome
Rv3801c -( 350)-> Rv0892 -( 350)-> Rv2689c -( 388)-> Rv2686c	0.22342	pumps
Rv3280 -( 100)-> Rv3140 -( 350)-> Rv0632c -( 427)-> Rv0631c	0.225	SOS
Rv2245 -( 380)-> Rv2241 -( 400)-> Rv3316	0.22619	cytochrome
Rv3801c -( 350)-> Rv1071c -( 453)-> Rv3065	0.22619	pumps
Rv1350 -( 90)-> Rv2245 -( 596)-> Rv2737c -( 523)-> Rv2883c -( 467)-> Rv2333c	0.226603	pumps
Rv0904c -( 224)-> Rv0905 -( 350)-> Rv3057c -( 154)-> Rv3059	0.230556	cytochrome
Rv0904c -( 224)-> Rv0905 -( 350)-> Rv3057c -( 350)-> Rv0568	0.230556	cytochrome
Rv3279c -( 100)-> Rv2672 -( 506)-> Rv2590 -( 350)-> Rv0892 -( 350)-> Rv1256c	0.234314	cytochrome
Rv3280 -( 350)-> Rv3522 -( 295)-> Rv3540c -( 132)-> Rv3545c -( 245)-> Rv3059	0.23489	cytochrome
Rv3280 -( 350)-> Rv3522 -( 295)-> Rv3540c -( 132)-> Rv3545c -( 268)-> Rv0568	0.23489	cytochrome
Rv3799c -( 162)-> Rv3801c -( 350)-> Rv0892 -( 350)-> Rv1988	0.236025	pumps
Rv0904c -( 444)-> Rv2971 -( 420)-> Rv0191	0.236111	pumps
Rv1483 -( 524)-> Rv2737c -( 523)-> Rv2883c -( 467)-> Rv2333c	0.236378	pumps
Rv3280 -( 350)-> Rv3522 -( 400)-> Rv2454c -( 408)-> Rv2456c	0.237615	pumps
Rv2243 -( 448)-> Rv2364c -( 596)-> Rv1253 -( 574)-> Rv0629c	0.239583	SOS
Rv2243 -( 448)-> Rv2364c -( 596)-> Rv1253 -( 587)-> Rv0630c	0.239583	SOS
Rv3279c -( 100)-> Rv2672 -( 506)-> Rv2590 -( 350)-> Rv0892 -( 350)-> Rv0568	0.239869	cytochrome
Rv3279c -( 100)-> Rv2672 -( 506)-> Rv2590 -( 350)-> Rv0892 -( 350)-> Rv3059	0.239869	cytochrome
Rv0643c -( 350)-> Rv0892 -( 350)-> Rv0766c	0.24	cytochrome
Rv2524c -( 350)-> Rv3057c -( 350)-> Rv1256c -( 392)-> Rv1258c	0.24058	pumps
Rv2523c -( 470)-> Rv2244 -( 319)-> Rv2241 -( 400)-> Rv3316	0.241071	cytochrome
Rv0242c -( 436)-> Rv2243 -( 448)-> Rv2364c -( 596)-> Rv1253 -( 574)-> Rv0629c	0.24256	SOS
Rv0242c -( 436)-> Rv2243 -( 448)-> Rv2364c -( 596)-> Rv1253 -( 587)-> Rv0630c	0.24256	SOS
Rv2245 -( 231)-> Rv2925c -( 378)-> Rv3659c -( 63)-> Rv3660c	0.243056	HGT
Rv3801c -( 350)-> Rv0892 -( 350)-> Rv2689c -( 381)-> Rv2687c	0.24793	pumps
Rv2245 -( 596)-> Rv2737c -( 199)-> Rv1633 -( 60)-> Rv1634	0.248397	pumps
Rv0470c -( 547)-> Rv0449c -( 541)-> Rv0642c -( 350)-> Rv0892 -( 350)-> Rv0766c	0.248526	cytochrome
Rv1094 -( 259)-> Rv1093 -( 100)-> Rv0768 -( 488)-> Rv0764c	0.24988	cytochrome
Rv1350 -( 408)-> Rv1349 -( 419)-> Rv1623c	0.25	cytochrome
Rv2243 -( 438)-> Rv3644c -( 486)-> Rv1547	0.25	SOS
Rv3280 -( 100)-> Rv3140 -( 350)-> Rv0632c -( 441)-> Rv0630c	0.25	SOS
Rv3280 -( 100)-> Rv3140 -( 350)-> Rv0632c -( 576)-> Rv0629c	0.25	SOS
Rv0470c -( 547)-> Rv0449c -( 541)-> Rv0642c -( 350)-> Rv0892 -( 350)-> Rv2689c -( 388)-> Rv2686c	0.250206	pumps
Rv0470c -( 547)-> Rv0449c -( 575)-> Rv1832 -( 577)-> Rv2925c -( 378)-> Rv3659c	0.251654	HGT
Rv1484 -( 526)-> Rv1599 -( 341)-> Rv2093c -( 584)-> Rv2068c	0.251812	pumps
Rv0644c -( 350)-> Rv3248c -( 350)-> Rv3263 -( 500)-> Rv2846c	0.252381	pumps
Rv2523c -( 84)-> Rv2524c -( 350)-> Rv3057c -( 350)-> Rv1256c -( 392)-> Rv1258c	0.252925	pumps
Rv0242c -( 276)-> Rv2245 -( 596)-> Rv2737c -( 199)-> Rv1633 -( 60)-> Rv1634	0.253832	pumps
Rv0533c -( 290)-> Rv0769 -( 558)-> Rv0766c -( 233)-> Rv3059	0.254062	cytochrome
Rv1484 -( 26)-> Rv2245 -( 596)-> Rv2737c	0.254808	SOS
Rv0642c -( 350)-> Rv3248c -( 350)-> Rv3263 -( 500)-> Rv2846c	0.255128	pumps
Rv1350 -( 205)-> Rv2243 -( 438)-> Rv3644c -( 486)-> Rv1547	0.255682	SOS
Rv0645c -( 452)-> Rv0644c -( 350)-> Rv0892 -( 350)-> Rv0766c	0.255759	cytochrome
Rv2524c -( 350)-> Rv3057c -( 350)-> Rv0136	0.257246	cytochrome
Rv2524c -( 350)-> Rv3057c -( 350)-> Rv0327c	0.257246	cytochrome
Rv2524c -( 350)-> Rv3057c -( 350)-> Rv0766c	0.257246	cytochrome
Rv2524c -( 350)-> Rv3057c -( 350)-> Rv1394c	0.257246	cytochrome
Rv2524c -( 350)-> Rv3057c -( 350)-> Rv1666c	0.257246	cytochrome
Rv2524c -( 350)-> Rv3057c -( 350)-> Rv1777	0.257246	cytochrome
Rv2524c -( 350)-> Rv3057c -( 350)-> Rv1785c	0.257246	cytochrome
Rv2524c -( 350)-> Rv3057c -( 350)-> Rv2266	0.257246	cytochrome
Rv2524c -( 350)-> Rv3057c -( 350)-> Rv2268c	0.257246	cytochrome
Rv2524c -( 350)-> Rv3057c -( 350)-> Rv2276	0.257246	cytochrome
Rv2524c -( 350)-> Rv3057c -( 350)-> Rv3121	0.257246	cytochrome
Rv2524c -( 350)-> Rv3057c -( 350)-> Rv3518c	0.257246	cytochrome
Rv2524c -( 350)-> Rv3057c -( 350)-> Rv3685c	0.257246	cytochrome
Rv0645c -( 452)-> Rv0644c -( 350)-> Rv0892 -( 350)-> Rv2689c -( 388)-> Rv2686c	0.25744	pumps
Rv1484 -( 526)-> Rv1599 -( 483)-> Rv2845c -( 236)-> Rv2846c	0.257576	pumps
Rv3279c -( 201)-> Rv2752c -( 572)-> Rv2737c	0.257576	SOS
Rv0644c -( 350)-> Rv3248c -( 266)-> Rv3914 -( 272)-> Rv1547	0.257937	SOS
Rv0643c -( 350)-> Rv3248c -( 350)-> Rv3263 -( 500)-> Rv2846c	0.258333	pumps
Rv0642c -( 350)-> Rv1908c -( 152)-> Rv2678c -( 371)-> Rv2193	0.25873	cytochrome
Rv0643c -( 350)-> Rv1908c -( 152)-> Rv2678c -( 371)-> Rv2193	0.25873	cytochrome
Rv0644c -( 350)-> Rv1908c -( 152)-> Rv2678c -( 371)-> Rv2193	0.25873	cytochrome
Rv0824c -( 162)-> Rv0823c -( 371)-> Rv3834c -( 488)-> Rv2584c -( 578)-> Rv1623c	0.259434	cytochrome
Rv0824c -( 162)-> Rv0823c -( 512)-> Rv2782c -( 345)-> Rv1451	0.259434	cytochrome
Rv0242c -( 276)-> Rv2245 -( 596)-> Rv2737c -( 490)-> Rv1547	0.260242	SOS
Rv0642c -( 350)-> Rv3248c -( 266)-> Rv3914 -( 272)-> Rv1547	0.260684	SOS
Rv3799c -( 90)-> Rv3667 -( 367)-> Rv1625c -( 274)-> Rv1623c	0.260684	cytochrome
Rv2245 -( 368)-> Rv3285 -( 414)-> Rv3356c -( 582)-> Rv3065	0.260714	pumps
Rv2246 -( 450)-> Rv3285 -( 414)-> Rv3356c -( 582)-> Rv3065	0.260714	pumps
Rv3285 -( 414)-> Rv3356c -( 582)-> Rv3065 -( 527)-> Rv1877	0.260714	pumps
Rv2246 -( 264)-> Rv2925c -( 555)-> Rv2883c -( 467)-> Rv2333c	0.261189	pumps
Rv2243 -( 399)-> Rv2916c -( 484)-> Rv3240c	0.2625	HGT
Rv2243 -( 508)-> Rv0056 -( 582)-> Rv0529	0.2625	cytochrome
Rv0643c -( 350)-> Rv3248c -( 266)-> Rv3914 -( 272)-> Rv1547	0.263889	SOS
Rv2246 -( 27)-> Rv0904c -( 444)-> Rv2971 -( 420)-> Rv0191	0.263889	pumps
Rv1350 -( 90)-> Rv2245 -( 596)-> Rv2737c -( 199)-> Rv1633 -( 60)-> Rv1634	0.265064	pumps
Rv0242c -( 436)-> Rv2243 -( 508)-> Rv0056 -( 582)-> Rv0529	0.265476	cytochrome
Rv1484 -( 450)-> Rv2243 -( 200)-> Rv3546 -( 395)-> Rv3545c	0.267366	cytochrome
Rv2243 -( 200)-> Rv3546 -( 395)-> Rv3545c -( 225)-> Rv2276	0.267366	cytochrome
Rv2243 -( 200)-> Rv3546 -( 395)-> Rv3545c -( 261)-> Rv1256c	0.267366	cytochrome
Rv1350 -( 205)-> Rv2243 -( 399)-> Rv2916c -( 484)-> Rv3240c	0.268182	HGT
Rv1350 -( 205)-> Rv2243 -( 508)-> Rv0056 -( 582)-> Rv0529	0.268182	cytochrome
Rv2523c -( 84)-> Rv2524c -( 350)-> Rv3057c -( 350)-> Rv0136	0.269592	cytochrome
Rv2523c -( 84)-> Rv2524c -( 350)-> Rv3057c -( 350)-> Rv0327c	0.269592	cytochrome
Rv2523c -( 84)-> Rv2524c -( 350)-> Rv3057c -( 350)-> Rv0766c	0.269592	cytochrome
Rv2523c -( 84)-> Rv2524c -( 350)-> Rv3057c -( 350)-> Rv1394c	0.269592	cytochrome
Rv2523c -( 84)-> Rv2524c -( 350)-> Rv3057c -( 350)-> Rv1666c	0.269592	cytochrome
Rv2523c -( 84)-> Rv2524c -( 350)-> Rv3057c -( 350)-> Rv1777	0.269592	cytochrome
Rv2523c -( 84)-> Rv2524c -( 350)-> Rv3057c -( 350)-> Rv1785c	0.269592	cytochrome
Rv2523c -( 84)-> Rv2524c -( 350)-> Rv3057c -( 350)-> Rv2266	0.269592	cytochrome
Rv2523c -( 84)-> Rv2524c -( 350)-> Rv3057c -( 350)-> Rv2268c	0.269592	cytochrome
Rv2523c -( 84)-> Rv2524c -( 350)-> Rv3057c -( 350)-> Rv2276	0.269592	cytochrome
Rv2523c -( 84)-> Rv2524c -( 350)-> Rv3057c -( 350)-> Rv3121	0.269592	cytochrome
Rv2523c -( 84)-> Rv2524c -( 350)-> Rv3057c -( 350)-> Rv3518c	0.269592	cytochrome
Rv2523c -( 84)-> Rv2524c -( 350)-> Rv3057c -( 350)-> Rv3685c	0.269592	cytochrome
Rv0242c -( 436)-> Rv2243 -( 200)-> Rv3546 -( 395)-> Rv3545c -( 225)-> Rv2276	0.270342	cytochrome
Rv0242c -( 436)-> Rv2243 -( 32)-> Rv2241 -( 400)-> Rv3316	0.270833	cytochrome
Rv2243 -( 485)-> Rv0951 -( 22)-> Rv2454c -( 408)-> Rv2456c	0.270833	pumps
Rv3799c -( 162)-> Rv3801c -( 350)-> Rv0892 -( 350)-> Rv2689c -( 388)-> Rv2686c	0.271039	pumps
Rv0503c -( 595)-> Rv2246 -( 264)-> Rv2925c -( 555)-> Rv2883c -( 467)-> Rv2333c	0.271605	pumps
Rv0904c -( 224)-> Rv0905 -( 350)-> Rv3057c -( 350)-> Rv1256c	0.272222	cytochrome
Rv3800c -( 598)-> Rv1925 -( 350)-> Rv0632c -( 427)-> Rv0631c	0.27284	SOS
Rv1350 -( 205)-> Rv2243 -( 200)-> Rv3546 -( 395)-> Rv3545c -( 261)-> Rv1256c	0.273048	cytochrome
Rv1350 -( 205)-> Rv2243 -( 32)-> Rv2241 -( 400)-> Rv3316	0.273539	cytochrome
Rv3800c -( 584)-> Rv3909 -( 347)-> Rv3913 -( 299)-> Rv1620c	0.27381	cytochrome
Rv0503c -( 595)-> Rv2246 -( 27)-> Rv0904c -( 444)-> Rv2971 -( 420)-> Rv0191	0.274306	pumps
Rv0470c -( 547)-> Rv0449c -( 541)-> Rv0642c -( 350)-> Rv0892 -( 350)-> Rv2689c -( 381)-> Rv2687c	0.274716	pumps
Rv3280 -( 88)-> Rv3667 -( 367)-> Rv1625c -( 274)-> Rv1623c	0.274854	cytochrome
Rv2246 -( 464)-> Rv1449c -( 309)-> Rv2720	0.275	SOS
Rv1350 -( 205)-> Rv2243 -( 485)-> Rv0951 -( 22)-> Rv2454c -( 408)-> Rv2456c	0.276515	pumps
Rv3801c -( 350)-> Rv0768 -( 488)-> Rv0764c	0.277778	cytochrome
Rv1483 -( 435)-> Rv3580c -( 528)-> Rv1629	0.279412	SOS
Rv1483 -( 121)-> Rv2243 -( 508)-> Rv0056 -( 582)-> Rv0529	0.280357	cytochrome
Rv2243 -( 576)-> Rv3715c -( 381)-> Rv2593c	0.28125	SOS
Rv1483 -( 121)-> Rv2243 -( 200)-> Rv2495c -( 71)-> Rv1248c -( 542)-> Rv1250	0.281319	pumps
Rv0533c -( 479)-> Rv1392 -( 350)-> Rv1988	0.283333	pumps
Rv3800c -( 579)-> Rv3394c -( 192)-> Rv3370c	0.283333	SOS
Rv0642c -( 350)-> Rv1908c -( 152)-> Rv2678c -( 387)-> Rv0764c	0.28373	cytochrome
Rv0643c -( 350)-> Rv1908c -( 152)-> Rv2678c -( 387)-> Rv0764c	0.28373	cytochrome
Rv0644c -( 350)-> Rv1908c -( 152)-> Rv2678c -( 387)-> Rv0764c	0.28373	cytochrome
Rv0533c -( 245)-> Rv2925c -( 378)-> Rv3659c -( 63)-> Rv3660c	0.284722	HGT
Rv0644c -( 350)-> Rv1392 -( 202)-> Rv1388 -( 575)-> Rv2196	0.285256	cytochrome
Rv3280 -( 131)-> Rv3279c -( 354)-> Rv3275c -( 573)-> Rv3065	0.285256	pumps
Rv0503c -( 595)-> Rv2246 -( 464)-> Rv1449c -( 309)-> Rv2720	0.285417	SOS
Rv0644c -( 350)-> Rv3248c -( 531)-> Rv3275c -( 573)-> Rv3065	0.285714	pumps
Rv2246 -( 488)-> Rv2241 -( 100)-> Rv0694	0.285714	cytochrome
Rv2246 -( 488)-> Rv2241 -( 100)-> Rv1872c	0.285714	cytochrome
Rv3285 -( 434)-> Rv0823c -( 231)-> Rv3610c -( 498)-> Rv3240c	0.285714	HGT
Rv1350 -( 205)-> Rv2243 -( 576)-> Rv3715c -( 381)-> Rv2593c	0.286932	SOS
Rv0533c -( 479)-> Rv1392 -( 100)-> Rv2458 -( 389)-> Rv2459	0.288462	pumps
Rv0642c -( 350)-> Rv3248c -( 531)-> Rv3275c -( 573)-> Rv3065	0.288462	pumps
Rv3801c -( 350)-> Rv1071c -( 453)-> Rv3065 -( 527)-> Rv2846c	0.28869	pumps
Rv2243 -( 356)-> Rv2238c -( 569)-> Rv2687c -( 82)-> Rv2686c	0.290074	pumps
Rv3800c -( 584)-> Rv3909 -( 347)-> Rv3913 -( 167)-> Rv1621c	0.290476	cytochrome
Rv0642c -( 350)-> Rv1392 -( 202)-> Rv1388 -( 575)-> Rv2196	0.291667	cytochrome
Rv0643c -( 350)-> Rv1392 -( 202)-> Rv1388 -( 575)-> Rv2196	0.291667	cytochrome
Rv0643c -( 350)-> Rv3248c -( 531)-> Rv3275c -( 573)-> Rv3065	0.291667	pumps
Rv1094 -( 403)-> Rv1096 -( 449)-> Rv2782c -( 513)-> Rv1622c	0.291667	cytochrome
Rv1350 -( 408)-> Rv1349 -( 428)-> Rv1622c	0.291667	cytochrome
Rv0242c -( 436)-> Rv2243 -( 356)-> Rv2238c -( 569)-> Rv2687c -( 82)-> Rv2686c	0.29305	pumps
Rv0642c -( 350)-> Rv1599 -( 341)-> Rv2093c -( 584)-> Rv2068c	0.293478	pumps
Rv0643c -( 350)-> Rv1599 -( 341)-> Rv2093c -( 584)-> Rv2068c	0.293478	pumps
Rv0644c -( 350)-> Rv1599 -( 341)-> Rv2093c -( 584)-> Rv2068c	0.293478	pumps
Rv3279c -( 100)-> Rv2672 -( 506)-> Rv2590 -( 350)-> Rv0892 -( 335)-> Rv1394c	0.295425	cytochrome
Rv3279c -( 100)-> Rv2672 -( 506)-> Rv2590 -( 350)-> Rv0892 -( 350)-> Rv0136	0.295425	cytochrome
Rv3279c -( 100)-> Rv2672 -( 506)-> Rv2590 -( 350)-> Rv0892 -( 350)-> Rv0327c	0.295425	cytochrome
Rv3279c -( 100)-> Rv2672 -( 506)-> Rv2590 -( 350)-> Rv0892 -( 350)-> Rv1666c	0.295425	cytochrome
Rv3279c -( 100)-> Rv2672 -( 506)-> Rv2590 -( 350)-> Rv0892 -( 350)-> Rv1777	0.295425	cytochrome
Rv3279c -( 100)-> Rv2672 -( 506)-> Rv2590 -( 350)-> Rv0892 -( 350)-> Rv1785c	0.295425	cytochrome
Rv3279c -( 100)-> Rv2672 -( 506)-> Rv2590 -( 350)-> Rv0892 -( 350)-> Rv1880c	0.295425	cytochrome
Rv3279c -( 100)-> Rv2672 -( 506)-> Rv2590 -( 350)-> Rv0892 -( 350)-> Rv2266	0.295425	cytochrome
Rv3279c -( 100)-> Rv2672 -( 506)-> Rv2590 -( 350)-> Rv0892 -( 350)-> Rv2268c	0.295425	cytochrome
Rv3279c -( 100)-> Rv2672 -( 506)-> Rv2590 -( 350)-> Rv0892 -( 350)-> Rv3518c	0.295425	cytochrome
Rv3279c -( 100)-> Rv2672 -( 506)-> Rv2590 -( 350)-> Rv0892 -( 350)-> Rv3685c	0.295425	cytochrome
Rv3799c -( 162)-> Rv3801c -( 350)-> Rv0892 -( 350)-> Rv2689c -( 381)-> Rv2687c	0.295549	pumps
Rv1350 -( 205)-> Rv2243 -( 356)-> Rv2238c -( 569)-> Rv2687c -( 82)-> Rv2686c	0.295755	pumps
Rv2246 -( 510)-> Rv1389 -( 90)-> Rv1388 -( 575)-> Rv2196	0.295833	cytochrome
Rv0470c -( 547)-> Rv0449c -( 592)-> Rv1826 -( 455)-> Rv1821	0.296154	HGT
Rv3799c -( 350)-> Rv3522 -( 400)-> Rv2454c -( 408)-> Rv2456c	0.296266	pumps
Rv0642c -( 350)-> Rv0892 -( 200)-> Rv1178 -( 350)-> Rv0848 -( 60)-> Rv0849	0.296272	pumps
Rv0644c -( 350)-> Rv0892 -( 200)-> Rv1178 -( 350)-> Rv0848 -( 60)-> Rv0849	0.296715	pumps
Rv2524c -( 194)-> Rv2522c -( 556)-> Rv2200c	0.297619	cytochrome
Rv3800c -( 598)-> Rv1925 -( 350)-> Rv0632c -( 441)-> Rv0630c	0.29784	SOS
Rv3800c -( 598)-> Rv1925 -( 350)-> Rv0632c -( 576)-> Rv0629c	0.29784	SOS
Rv3285 -( 18)-> Rv0904c -( 444)-> Rv2971 -( 420)-> Rv0191	0.298611	pumps
Rv0644c -( 350)-> Rv3248c -( 266)-> Rv3914 -( 545)-> Rv1253 -( 574)-> Rv0629c	0.299603	SOS
Rv0644c -( 350)-> Rv3248c -( 266)-> Rv3914 -( 545)-> Rv1253 -( 587)-> Rv0630c	0.299603	SOS
Rv0503c -( 564)-> Rv2503c -( 44)-> Rv3546 -( 395)-> Rv3545c -( 231)-> Rv1777	0.299858	cytochrome
Rv0503c -( 564)-> Rv2503c -( 44)-> Rv3546 -( 395)-> Rv3545c -( 246)-> Rv1785c	0.299858	cytochrome
Rv0503c -( 564)-> Rv2503c -( 44)-> Rv3546 -( 395)-> Rv3545c -( 250)-> Rv2268c	0.299858	cytochrome
Rv0503c -( 564)-> Rv2503c -( 44)-> Rv3546 -( 395)-> Rv3545c -( 251)-> Rv0136	0.299858	cytochrome
Rv0503c -( 564)-> Rv2503c -( 44)-> Rv3546 -( 395)-> Rv3545c -( 252)-> Rv3121	0.299858	cytochrome
Rv0503c -( 564)-> Rv2503c -( 44)-> Rv3546 -( 395)-> Rv3545c -( 252)-> Rv3685c	0.299858	cytochrome
Rv0503c -( 564)-> Rv2503c -( 44)-> Rv3546 -( 395)-> Rv3545c -( 255)-> Rv0327c	0.299858	cytochrome
Rv0503c -( 564)-> Rv2503c -( 44)-> Rv3546 -( 395)-> Rv3545c -( 259)-> Rv1880c	0.299858	cytochrome
Rv0503c -( 564)-> Rv2503c -( 44)-> Rv3546 -( 395)-> Rv3545c -( 285)-> Rv3518c	0.299858	cytochrome
Rv0503c -( 564)-> Rv2503c -( 44)-> Rv3546 -( 395)-> Rv3545c -( 294)-> Rv1394c	0.299858	cytochrome
Rv0503c -( 564)-> Rv2503c -( 44)-> Rv3546 -( 395)-> Rv3545c -( 302)-> Rv0778	0.299858	cytochrome
Rv0503c -( 564)-> Rv2503c -( 44)-> Rv3546 -( 395)-> Rv3545c -( 310)-> Rv1666c	0.299858	cytochrome
Rv0503c -( 564)-> Rv2503c -( 44)-> Rv3546 -( 395)-> Rv3545c -( 312)-> Rv2266	0.299858	cytochrome
Rv1094 -( 403)-> Rv1096 -( 449)-> Rv2782c -( 578)-> Rv2193	0.3	cytochrome
Rv2245 -( 400)-> Rv0896 -( 129)-> Rv1248c -( 542)-> Rv1250	0.300962	pumps
Rv2246 -( 400)-> Rv0896 -( 129)-> Rv1248c -( 542)-> Rv1250	0.300962	pumps
Rv3279c -( 354)-> Rv3275c -( 531)-> Rv3248c -( 350)-> Rv1988	0.301923	pumps
Rv0642c -( 350)-> Rv3248c -( 266)-> Rv3914 -( 545)-> Rv1253 -( 574)-> Rv0629c	0.30235	SOS
Rv0642c -( 350)-> Rv3248c -( 266)-> Rv3914 -( 545)-> Rv1253 -( 587)-> Rv0630c	0.30235	SOS
Rv0533c -( 7)-> Rv2245 -( 565)-> Rv0340 -( 447)-> Rv0342	0.302564	pumps
Rv0904c -( 21)-> Rv2245 -( 565)-> Rv0340 -( 447)-> Rv0342	0.302564	pumps
Rv0242c -( 276)-> Rv2245 -( 338)-> Rv2786c -( 280)-> Rv2845c -( 236)-> Rv2846c -( 598)-> Rv1877	0.304677	pumps
Rv3799c -( 90)-> Rv3667 -( 541)-> Rv3419c -( 499)-> Rv2737c	0.305128	SOS
Rv3799c -( 90)-> Rv3667 -( 541)-> Rv3419c -( 569)-> Rv0529	0.305128	cytochrome
Rv0643c -( 350)-> Rv3248c -( 266)-> Rv3914 -( 545)-> Rv1253 -( 574)-> Rv0629c	0.305556	SOS
Rv0643c -( 350)-> Rv3248c -( 266)-> Rv3914 -( 545)-> Rv1253 -( 587)-> Rv0630c	0.305556	SOS
Rv0503c -( 574)-> Rv0449c -( 91)-> Rv0445c -( 577)-> Rv2874	0.30754	cytochrome
Rv1094 -( 259)-> Rv1093 -( 100)-> Rv0768 -( 494)-> Rv0766c -( 233)-> Rv3059	0.308704	cytochrome
Rv0533c -( 596)-> Rv2238c -( 569)-> Rv2687c	0.308824	pumps
Rv2245 -( 599)-> Rv2238c -( 569)-> Rv2687c	0.308824	pumps
Rv3279c -( 100)-> Rv2672 -( 506)-> Rv2590 -( 350)-> Rv0892 -( 350)-> Rv3545c	0.309314	cytochrome
Rv0533c -( 245)-> Rv3715c -( 165)-> Rv2584c -( 578)-> Rv1623c	0.309524	cytochrome
Rv0533c -( 245)-> Rv3715c -( 380)-> Rv2737c	0.309524	SOS
Rv0503c -( 595)-> Rv2246 -( 400)-> Rv0896 -( 129)-> Rv1248c -( 542)-> Rv1250	0.311378	pumps
Rv2246 -( 3)-> Rv2243 -( 576)-> Rv3715c -( 381)-> Rv2593c	0.3125	SOS
Rv2246 -( 571)-> Rv2503c -( 44)-> Rv3546 -( 395)-> Rv3545c	0.312821	cytochrome
Rv0470c -( 547)-> Rv0449c -( 575)-> Rv1832 -( 577)-> Rv2925c -( 378)-> Rv3659c -( 63)-> Rv3660c	0.314154	HGT
Rv2246 -( 424)-> Rv2786c -( 86)-> Rv1412 -( 196)-> Rv1410c	0.314394	pumps
Rv3800c -( 598)-> Rv1925 -( 350)-> Rv0768 -( 494)-> Rv0766c	0.314996	cytochrome
Rv2243 -( 399)-> Rv2916c -( 484)-> Rv3240c -( 323)-> Rv3239c	0.315132	pumps
Rv0643c -( 350)-> Rv0892 -( 200)-> Rv1178 -( 350)-> Rv0848 -( 60)-> Rv0849	0.315439	pumps
Rv2246 -( 424)-> Rv2786c -( 423)-> Rv2093c -( 584)-> Rv2068c	0.316206	pumps
Rv0645c -( 452)-> Rv0644c -( 350)-> Rv1392 -( 100)-> Rv2458 -( 389)-> Rv2459	0.316534	pumps
Rv1350 -( 90)-> Rv2245 -( 596)-> Rv2737c -( 429)-> Rv2882c -( 584)-> Rv0783c	0.316929	pumps
Rv1350 -( 90)-> Rv2245 -( 400)-> Rv0896 -( 129)-> Rv1248c -( 542)-> Rv1250	0.317628	pumps
Rv2246 -( 264)-> Rv2925c -( 449)-> Rv2882c -( 584)-> Rv0783c	0.318182	pumps
Rv3280 -( 88)-> Rv3667 -( 541)-> Rv3419c -( 569)-> Rv0529	0.319298	cytochrome
Rv2245 -( 21)-> Rv0904c -( 444)-> Rv2971 -( 420)-> Rv0191	0.319444	pumps
Rv0645c -( 452)-> Rv0644c -( 350)-> Rv1392 -( 202)-> Rv1388 -( 575)-> Rv2196	0.319739	cytochrome
Rv3279c -( 201)-> Rv2752c -( 572)-> Rv2737c -( 44)-> Rv2720	0.320076	SOS
Rv1350 -( 205)-> Rv2243 -( 399)-> Rv2916c -( 484)-> Rv3240c -( 323)-> Rv3239c	0.320813	pumps
Rv3279c -( 354)-> Rv3275c -( 531)-> Rv3248c -( 350)-> Rv2689c -( 388)-> Rv2686c	0.323247	pumps
Rv3280 -( 350)-> Rv3522 -( 14)-> Rv3521 -( 521)-> Rv0342	0.323925	pumps
Rv0642c -( 350)-> Rv1908c -( 152)-> Rv2678c -( 377)-> Rv0527	0.325397	cytochrome
Rv0643c -( 350)-> Rv1908c -( 152)-> Rv2678c -( 377)-> Rv0527	0.325397	cytochrome
Rv0644c -( 350)-> Rv1908c -( 152)-> Rv2678c -( 377)-> Rv0527	0.325397	cytochrome
Rv2524c -( 194)-> Rv2522c -( 574)-> Rv3043c -( 1)-> Rv2193	0.325397	cytochrome
Rv1483 -( 524)-> Rv2737c -( 429)-> Rv2882c -( 584)-> Rv0783c	0.326705	pumps
Rv0644c -( 350)-> Rv1392 -( 202)-> Rv1388 -( 493)-> Rv2194	0.326923	cytochrome
Rv0644c -( 350)-> Rv1392 -( 516)-> Rv1629	0.326923	SOS
Rv0503c -( 595)-> Rv2246 -( 264)-> Rv2925c -( 449)-> Rv2882c -( 584)-> Rv0783c	0.328598	pumps
Rv1483 -( 141)-> Rv1485 -( 23)-> Rv2678c -( 371)-> Rv2193	0.329167	cytochrome
Rv0642c -( 350)-> Rv1392 -( 202)-> Rv1388 -( 493)-> Rv2194	0.333333	cytochrome
Rv0642c -( 350)-> Rv1392 -( 516)-> Rv1629	0.333333	SOS
Rv0642c -( 350)-> Rv1599 -( 319)-> Rv3462c -( 302)-> Rv1621c	0.333333	cytochrome
Rv0642c -( 350)-> Rv1599 -( 319)-> Rv3462c -( 526)-> Rv1620c	0.333333	cytochrome
Rv0643c -( 350)-> Rv1392 -( 202)-> Rv1388 -( 493)-> Rv2194	0.333333	cytochrome
Rv0643c -( 350)-> Rv1392 -( 516)-> Rv1629	0.333333	SOS
Rv0643c -( 350)-> Rv1599 -( 319)-> Rv3462c -( 302)-> Rv1621c	0.333333	cytochrome
Rv0643c -( 350)-> Rv1599 -( 319)-> Rv3462c -( 526)-> Rv1620c	0.333333	cytochrome
Rv0644c -( 350)-> Rv1599 -( 319)-> Rv3462c -( 302)-> Rv1621c	0.333333	cytochrome
Rv0644c -( 350)-> Rv1599 -( 319)-> Rv3462c -( 526)-> Rv1620c	0.333333	cytochrome
Rv0904c -( 201)-> Rv3455c -( 488)-> Rv0933	0.333333	pumps
Rv2245 -( 380)-> Rv2241 -( 100)-> Rv0694	0.333333	cytochrome
Rv2245 -( 380)-> Rv2241 -( 100)-> Rv1872c	0.333333	cytochrome
Rv2523c -( 43)-> Rv2522c -( 556)-> Rv2200c	0.333333	cytochrome
Rv3285 -( 399)-> Rv0971c -( 350)-> Rv1882c -( 350)-> Rv0568	0.333333	cytochrome
Rv3285 -( 399)-> Rv0971c -( 350)-> Rv1882c -( 350)-> Rv3059	0.333333	cytochrome
Rv1094 -( 259)-> Rv1093 -( 80)-> Rv2764c -( 234)-> Rv0631c	0.333914	SOS
Rv3280 -( 350)-> Rv3522 -( 295)-> Rv3540c -( 132)-> Rv3545c -( 231)-> Rv1777	0.33489	cytochrome
Rv3280 -( 350)-> Rv3522 -( 295)-> Rv3540c -( 132)-> Rv3545c -( 246)-> Rv1785c	0.33489	cytochrome
Rv3280 -( 350)-> Rv3522 -( 295)-> Rv3540c -( 132)-> Rv3545c -( 250)-> Rv2268c	0.33489	cytochrome
Rv3280 -( 350)-> Rv3522 -( 295)-> Rv3540c -( 132)-> Rv3545c -( 251)-> Rv0136	0.33489	cytochrome
Rv3280 -( 350)-> Rv3522 -( 295)-> Rv3540c -( 132)-> Rv3545c -( 252)-> Rv3121	0.33489	cytochrome
Rv3280 -( 350)-> Rv3522 -( 295)-> Rv3540c -( 132)-> Rv3545c -( 252)-> Rv3685c	0.33489	cytochrome
Rv3280 -( 350)-> Rv3522 -( 295)-> Rv3540c -( 132)-> Rv3545c -( 255)-> Rv0327c	0.33489	cytochrome
Rv3280 -( 350)-> Rv3522 -( 295)-> Rv3540c -( 132)-> Rv3545c -( 259)-> Rv1880c	0.33489	cytochrome
Rv3280 -( 350)-> Rv3522 -( 295)-> Rv3540c -( 132)-> Rv3545c -( 285)-> Rv3518c	0.33489	cytochrome
Rv3280 -( 350)-> Rv3522 -( 295)-> Rv3540c -( 132)-> Rv3545c -( 294)-> Rv1394c	0.33489	cytochrome
Rv3280 -( 350)-> Rv3522 -( 295)-> Rv3540c -( 132)-> Rv3545c -( 302)-> Rv0778	0.33489	cytochrome
Rv3280 -( 350)-> Rv3522 -( 295)-> Rv3540c -( 132)-> Rv3545c -( 310)-> Rv1666c	0.33489	cytochrome
Rv3280 -( 350)-> Rv3522 -( 295)-> Rv3540c -( 132)-> Rv3545c -( 312)-> Rv2266	0.33489	cytochrome
Rv3285 -( 434)-> Rv0823c -( 231)-> Rv3610c -( 498)-> Rv3240c -( 323)-> Rv3239c	0.338346	pumps
Rv0242c -( 436)-> Rv2243 -( 450)-> Rv1484 -( 568)-> Rv3665c -( 482)-> Rv0933	0.339087	pumps
Rv1484 -( 316)-> Rv2607 -( 412)-> Rv2605c -( 100)-> Rv3057c -( 154)-> Rv3059	0.339286	cytochrome
Rv1484 -( 316)-> Rv2607 -( 412)-> Rv2605c -( 100)-> Rv3057c -( 350)-> Rv0568	0.339286	cytochrome
Rv0824c -( 162)-> Rv0823c -( 247)-> Rv2737c -( 523)-> Rv2883c -( 467)-> Rv2333c	0.339562	pumps
Rv3279c -( 354)-> Rv3275c -( 531)-> Rv3248c -( 100)-> Rv2458 -( 389)-> Rv2459	0.340385	pumps
Rv2524c -( 350)-> Rv3057c -( 350)-> Rv0778	0.34058	cytochrome
Rv2524c -( 350)-> Rv3057c -( 350)-> Rv1880c	0.34058	cytochrome
Rv2243 -( 28)-> Rv0904c -( 534)-> Rv3370c	0.340909	SOS
Rv0533c -( 245)-> Rv3715c -( 165)-> Rv2584c -( 569)-> Rv1622c	0.34127	cytochrome
Rv1350 -( 205)-> Rv2243 -( 450)-> Rv1484 -( 568)-> Rv3665c -( 482)-> Rv0933	0.341793	pumps
Rv0242c -( 276)-> Rv2245 -( 596)-> Rv2737c -( 348)-> Rv3913 -( 299)-> Rv1620c	0.343576	cytochrome
Rv3280 -( 88)-> Rv3667 -( 600)-> Rv0733 -( 583)-> Rv2737c	0.344298	SOS
Rv2523c -( 470)-> Rv2244 -( 543)-> Rv2238c -( 569)-> Rv2687c	0.344538	pumps
Rv2246 -( 510)-> Rv1389 -( 100)-> Rv0570 -( 452)-> Rv0568 -( 235)-> Rv3059	0.347639	cytochrome
Rv3279c -( 354)-> Rv3275c -( 531)-> Rv3248c -( 350)-> Rv2689c -( 381)-> Rv2687c	0.347756	pumps
Rv2523c -( 470)-> Rv2244 -( 319)-> Rv2241 -( 100)-> Rv0694	0.348214	cytochrome
Rv2523c -( 470)-> Rv2244 -( 319)-> Rv2241 -( 100)-> Rv1872c	0.348214	cytochrome
Rv0503c -( 564)-> Rv2503c -( 44)-> Rv3546 -( 395)-> Rv3545c -( 225)-> Rv2276	0.349858	cytochrome
Rv0503c -( 564)-> Rv2503c -( 44)-> Rv3546 -( 395)-> Rv3545c -( 261)-> Rv1256c	0.349858	cytochrome
Rv3801c -( 350)-> Rv1071c -( 453)-> Rv3065 -( 527)-> Rv1877	0.35119	pumps
Rv2523c -( 84)-> Rv2524c -( 350)-> Rv3057c -( 350)-> Rv0778	0.352925	cytochrome
Rv2523c -( 84)-> Rv2524c -( 350)-> Rv3057c -( 350)-> Rv1880c	0.352925	cytochrome
Rv0242c -( 40)-> Rv0243 -( 400)-> Rv2454c -( 408)-> Rv2456c	0.354167	pumps
Rv1483 -( 141)-> Rv1485 -( 23)-> Rv2678c -( 387)-> Rv0764c	0.354167	cytochrome
Rv0904c -( 224)-> Rv0905 -( 350)-> Rv3057c -( 350)-> Rv0136	0.355556	cytochrome
Rv0904c -( 224)-> Rv0905 -( 350)-> Rv3057c -( 350)-> Rv0327c	0.355556	cytochrome
Rv0904c -( 224)-> Rv0905 -( 350)-> Rv3057c -( 350)-> Rv0766c	0.355556	cytochrome
Rv0904c -( 224)-> Rv0905 -( 350)-> Rv3057c -( 350)-> Rv1394c	0.355556	cytochrome
Rv0904c -( 224)-> Rv0905 -( 350)-> Rv3057c -( 350)-> Rv1666c	0.355556	cytochrome
Rv0904c -( 224)-> Rv0905 -( 350)-> Rv3057c -( 350)-> Rv1777	0.355556	cytochrome
Rv0904c -( 224)-> Rv0905 -( 350)-> Rv3057c -( 350)-> Rv1785c	0.355556	cytochrome
Rv0904c -( 224)-> Rv0905 -( 350)-> Rv3057c -( 350)-> Rv2266	0.355556	cytochrome
Rv0904c -( 224)-> Rv0905 -( 350)-> Rv3057c -( 350)-> Rv2268c	0.355556	cytochrome
Rv0904c -( 224)-> Rv0905 -( 350)-> Rv3057c -( 350)-> Rv2276	0.355556	cytochrome
Rv0904c -( 224)-> Rv0905 -( 350)-> Rv3057c -( 350)-> Rv3121	0.355556	cytochrome
Rv0904c -( 224)-> Rv0905 -( 350)-> Rv3057c -( 350)-> Rv3518c	0.355556	cytochrome
Rv0904c -( 224)-> Rv0905 -( 350)-> Rv3057c -( 350)-> Rv3685c	0.355556	cytochrome
Rv0242c -( 436)-> Rv2243 -( 565)-> Rv0808 -( 588)-> Rv1412 -( 196)-> Rv1410c	0.357143	pumps
Rv0644c -( 350)-> Rv2580c -( 396)-> Rv2584c -( 578)-> Rv1623c	0.357143	cytochrome
Rv0642c -( 350)-> Rv1908c -( 152)-> Rv2678c -( 521)-> Rv1451	0.35873	cytochrome
Rv0643c -( 350)-> Rv1908c -( 152)-> Rv2678c -( 521)-> Rv1451	0.35873	cytochrome
Rv0644c -( 350)-> Rv1908c -( 152)-> Rv2678c -( 521)-> Rv1451	0.35873	cytochrome
Rv0824c -( 162)-> Rv0823c -( 204)-> Rv0772 -( 542)-> Rv0764c	0.359434	cytochrome
Rv0242c -( 276)-> Rv2245 -( 596)-> Rv2737c -( 348)-> Rv3913 -( 167)-> Rv1621c	0.360242	cytochrome
Rv2523c -( 43)-> Rv2522c -( 574)-> Rv3043c -( 1)-> Rv2193	0.361111	cytochrome
Rv2524c -( 589)-> Rv3909 -( 347)-> Rv3913 -( 299)-> Rv1620c	0.361111	cytochrome
Rv3279c -( 201)-> Rv3157 -( 326)-> Rv2193	0.361111	cytochrome
Rv0645c -( 452)-> Rv0644c -( 350)-> Rv1392 -( 516)-> Rv1629	0.361406	SOS
Rv2246 -( 464)-> Rv1449c -( 285)-> Rv1451 -( 26)-> Rv2200c	0.365909	cytochrome
Rv3279c -( 442)-> Rv1589 -( 254)-> Rv3240c	0.366667	HGT
Rv2523c -( 100)-> Rv1631 -( 432)-> Rv1633 -( 60)-> Rv1634	0.366923	pumps
Rv3799c -( 90)-> Rv3667 -( 541)-> Rv3419c -( 499)-> Rv2737c -( 44)-> Rv2720	0.367628	SOS
Rv0644c -( 350)-> Rv1392 -( 341)-> Rv2201 -( 233)-> Rv2200c	0.36859	cytochrome
Rv0644c -( 350)-> Rv1392 -( 540)-> Rv1412 -( 196)-> Rv1410c	0.36859	pumps
Rv2523c -( 470)-> Rv2244 -( 572)-> Rv0720 -( 171)-> Rv3462c -( 302)-> Rv1621c	0.369048	cytochrome
Rv2523c -( 470)-> Rv2244 -( 572)-> Rv0720 -( 171)-> Rv3462c -( 526)-> Rv1620c	0.369048	cytochrome
Rv0242c -( 436)-> Rv2243 -( 294)-> Rv1389 -( 90)-> Rv1388 -( 575)-> Rv2196	0.369643	cytochrome
Rv0470c -( 547)-> Rv0449c -( 575)-> Rv1832 -( 397)-> Rv2839c -( 492)-> Rv1253 -( 574)-> Rv0629c	0.370341	SOS
Rv0470c -( 547)-> Rv0449c -( 575)-> Rv1832 -( 397)-> Rv2839c -( 492)-> Rv1253 -( 587)-> Rv0630c	0.370341	SOS
Rv2245 -( 596)-> Rv2737c -( 514)-> Rv2890c -( 187)-> Rv3240c	0.371474	HGT
Rv2245 -( 596)-> Rv2737c -( 514)-> Rv2890c -( 365)-> Rv1821	0.371474	HGT
Rv0503c -( 595)-> Rv2246 -( 27)-> Rv0904c -( 201)-> Rv3455c -( 488)-> Rv0933	0.371528	pumps
Rv1483 -( 141)-> Rv1485 -( 23)-> Rv2678c -( 566)-> Rv2276	0.372024	cytochrome
Rv2245 -( 595)-> Rv1093 -( 80)-> Rv2764c -( 234)-> Rv0631c	0.372024	SOS
Rv2243 -( 576)-> Rv3715c -( 165)-> Rv2584c -( 540)-> Rv1621c	0.374107	cytochrome
Rv2243 -( 576)-> Rv3715c -( 165)-> Rv2584c -( 593)-> Rv1620c	0.374107	cytochrome
Rv0533c -( 479)-> Rv1392 -( 341)-> Rv2201 -( 233)-> Rv2200c	0.375	cytochrome
Rv0533c -( 580)-> Rv3644c -( 486)-> Rv1547	0.375	SOS
Rv0642c -( 350)-> Rv1392 -( 341)-> Rv2201 -( 233)-> Rv2200c	0.375	cytochrome
Rv0642c -( 350)-> Rv1392 -( 540)-> Rv1412 -( 196)-> Rv1410c	0.375	pumps
Rv0643c -( 350)-> Rv1392 -( 341)-> Rv2201 -( 233)-> Rv2200c	0.375	cytochrome
Rv0643c -( 350)-> Rv1392 -( 540)-> Rv1412 -( 196)-> Rv1410c	0.375	pumps
Rv1094 -( 403)-> Rv1096 -( 449)-> Rv2782c -( 513)-> Rv1622c -( 2)-> Rv1623c	0.375	cytochrome
Rv2245 -( 338)-> Rv2786c -( 86)-> Rv1412 -( 196)-> Rv1410c	0.375	pumps
Rv2245 -( 496)-> Rv3644c -( 486)-> Rv1547	0.375	SOS
Rv2246 -( 136)-> Rv1350 -( 408)-> Rv1349 -( 419)-> Rv1623c	0.375	cytochrome
Rv2245 -( 527)-> Rv0769 -( 558)-> Rv0766c -( 219)-> Rv0136	0.375063	cytochrome
Rv2245 -( 527)-> Rv0769 -( 558)-> Rv0766c -( 234)-> Rv0327c	0.375063	cytochrome
Rv2245 -( 527)-> Rv0769 -( 558)-> Rv0766c -( 240)-> Rv3121	0.375063	cytochrome
Rv2245 -( 527)-> Rv0769 -( 558)-> Rv0766c -( 243)-> Rv3685c	0.375063	cytochrome
Rv2245 -( 527)-> Rv0769 -( 558)-> Rv0766c -( 260)-> Rv1785c	0.375063	cytochrome
Rv2245 -( 527)-> Rv0769 -( 558)-> Rv0766c -( 266)-> Rv1880c	0.375063	cytochrome
Rv2245 -( 527)-> Rv0769 -( 558)-> Rv0766c -( 274)-> Rv3518c	0.375063	cytochrome
Rv2245 -( 527)-> Rv0769 -( 558)-> Rv0766c -( 276)-> Rv2266	0.375063	cytochrome
Rv2245 -( 527)-> Rv0769 -( 558)-> Rv0766c -( 277)-> Rv0778	0.375063	cytochrome
Rv2245 -( 527)-> Rv0769 -( 558)-> Rv0766c -( 282)-> Rv2268c	0.375063	cytochrome
Rv2245 -( 527)-> Rv0769 -( 558)-> Rv0766c -( 294)-> Rv1256c	0.375063	cytochrome
Rv2524c -( 589)-> Rv3909 -( 347)-> Rv3913 -( 167)-> Rv1621c	0.377778	cytochrome
Rv3799c -( 90)-> Rv3667 -( 100)-> Rv0904c -( 534)-> Rv3370c	0.379371	SOS
Rv1484 -( 316)-> Rv2607 -( 412)-> Rv2605c -( 100)-> Rv3057c -( 350)-> Rv1256c	0.380952	cytochrome
Rv2524c -( 194)-> Rv2522c -( 487)-> Rv1629	0.380952	SOS
Rv3229c -( 380)-> Rv3232c -( 490)-> Rv2572c -( 273)-> Rv2584c -( 578)-> Rv1623c	0.380952	cytochrome
Rv3279c -( 201)-> Rv2752c -( 572)-> Rv2737c -( 96)-> Rv2593c	0.382576	SOS
Rv3799c -( 350)-> Rv3522 -( 14)-> Rv3521 -( 521)-> Rv0342	0.382576	pumps
Rv2243 -( 200)-> Rv2496c -( 400)-> Rv3316	0.383333	cytochrome
Rv2245 -( 369)-> Rv1908c -( 350)-> Rv1988	0.383333	pumps
Rv3280 -( 350)-> Rv3522 -( 295)-> Rv3540c -( 132)-> Rv3545c -( 225)-> Rv2276	0.38489	cytochrome
Rv3280 -( 350)-> Rv3522 -( 295)-> Rv3540c -( 132)-> Rv3545c -( 261)-> Rv1256c	0.38489	cytochrome
Rv2245 -( 400)-> Rv1131 -( 200)-> Rv3546 -( 395)-> Rv3545c	0.387821	cytochrome
Rv0242c -( 200)-> Rv0533c -( 479)-> Rv1392 -( 100)-> Rv2458 -( 389)-> Rv2459	0.388462	pumps
Rv3799c -( 90)-> Rv3667 -( 100)-> Rv0904c -( 241)-> Rv1547	0.388462	SOS
Rv0242c -( 276)-> Rv2245 -( 369)-> Rv1908c -( 350)-> Rv1988	0.388768	pumps
Rv0644c -( 350)-> Rv2580c -( 396)-> Rv2584c -( 569)-> Rv1622c	0.388889	cytochrome
Rv0904c -( 540)-> Rv2925c -( 378)-> Rv3659c	0.388889	HGT
Rv2243 -( 189)-> Rv3710 -( 50)-> Rv0189c -( 422)-> Rv0191	0.388889	pumps
Rv2245 -( 412)-> Rv1449c -( 285)-> Rv1451 -( 26)-> Rv2200c	0.390909	cytochrome
Rv2245 -( 412)-> Rv1449c -( 285)-> Rv1451 -( 7)-> Rv2193	0.390909	cytochrome
Rv1094 -( 259)-> Rv1093 -( 80)-> Rv2764c -( 305)-> Rv0629c	0.391057	SOS
Rv1094 -( 259)-> Rv1093 -( 80)-> Rv2764c -( 434)-> Rv0630c	0.391057	SOS
Rv0242c -( 436)-> Rv2243 -( 189)-> Rv3710 -( 50)-> Rv0189c -( 422)-> Rv0191	0.391865	pumps
Rv1484 -( 526)-> Rv1599 -( 350)-> Rv2689c -( 388)-> Rv2686c	0.392157	pumps
Rv2524c -( 272)-> Rv2696c -( 290)-> Rv2689c -( 388)-> Rv2686c	0.392157	pumps
Rv0824c -( 162)-> Rv0823c -( 512)-> Rv2782c -( 578)-> Rv2193 -( 13)-> Rv2200c	0.392767	cytochrome
Rv0533c -( 245)-> Rv3715c -( 381)-> Rv2593c	0.392857	SOS
Rv0533c -( 409)-> Rv2241 -( 400)-> Rv3316	0.392857	cytochrome
Rv3285 -( 414)-> Rv3356c -( 299)-> Rv2584c -( 578)-> Rv1623c	0.392857	cytochrome
Rv3280 -( 88)-> Rv3667 -( 100)-> Rv0904c -( 534)-> Rv3370c	0.393541	SOS
Rv1350 -( 205)-> Rv2243 -( 189)-> Rv3710 -( 50)-> Rv0189c -( 422)-> Rv0191	0.394571	pumps
Rv3285 -( 18)-> Rv0904c -( 201)-> Rv3455c -( 488)-> Rv0933	0.395833	pumps
Rv1094 -( 259)-> Rv1093 -( 596)-> Rv3580c -( 300)-> Rv2845c -( 236)-> Rv2846c	0.398633	pumps
Rv0242c -( 436)-> Rv2243 -( 200)-> Rv1837c -( 36)-> Rv1257c -( 387)-> Rv1256c	0.39881	cytochrome
Rv3799c -( 90)-> Rv3667 -( 367)-> Rv1625c -( 339)-> Rv1622c	0.399573	cytochrome
Rv0642c -( 350)-> Rv0853c -( 100)-> Rv2496c -( 202)-> Rv3659c	0.400433	HGT
Rv0643c -( 350)-> Rv0853c -( 100)-> Rv2496c -( 202)-> Rv3659c	0.400433	HGT
Rv1483 -( 121)-> Rv2243 -( 200)-> Rv2496c -( 400)-> Rv3316	0.40119	cytochrome
Rv0645c -( 452)-> Rv0644c -( 350)-> Rv1392 -( 540)-> Rv1412 -( 196)-> Rv1410c	0.403073	pumps
Rv0533c -( 245)-> Rv2925c -( 555)-> Rv2883c -( 467)-> Rv2333c	0.405128	pumps
Rv2245 -( 565)-> Rv0340 -( 454)-> Rv0343 -( 522)-> Rv3090 -( 491)-> Rv3727 -( 360)-> Rv3728	0.405342	pumps
Rv3280 -( 88)-> Rv3667 -( 600)-> Rv0733 -( 583)-> Rv2737c -( 44)-> Rv2720	0.406798	SOS
Rv3800c -( 67)-> Rv3799c -( 350)-> Rv3522 -( 400)-> Rv2454c -( 408)-> Rv2456c	0.407377	pumps
Rv0645c -( 579)-> Rv0650 -( 200)-> Rv1449c -( 285)-> Rv1451	0.407576	cytochrome
Rv3801c -( 350)-> Rv1071c -( 554)-> Rv2890c -( 187)-> Rv3240c	0.408333	HGT
Rv3801c -( 350)-> Rv1071c -( 554)-> Rv2890c -( 365)-> Rv1821	0.408333	HGT
Rv0642c -( 350)-> Rv1908c -( 152)-> Rv2678c -( 532)-> Rv3043c	0.40873	cytochrome
Rv0642c -( 350)-> Rv1908c -( 152)-> Rv2678c -( 560)-> Rv0529	0.40873	cytochrome
Rv0643c -( 350)-> Rv1908c -( 152)-> Rv2678c -( 532)-> Rv3043c	0.40873	cytochrome
Rv0643c -( 350)-> Rv1908c -( 152)-> Rv2678c -( 560)-> Rv0529	0.40873	cytochrome
Rv0644c -( 350)-> Rv1908c -( 152)-> Rv2678c -( 532)-> Rv3043c	0.40873	cytochrome
Rv0644c -( 350)-> Rv1908c -( 152)-> Rv2678c -( 560)-> Rv0529	0.40873	cytochrome
Rv3280 -( 131)-> Rv3279c -( 354)-> Rv3275c -( 573)-> Rv3065 -( 527)-> Rv1877	0.410256	pumps
Rv0242c -( 276)-> Rv2245 -( 565)-> Rv0340 -( 454)-> Rv0343 -( 522)-> Rv3090 -( 491)-> Rv3727 -( 360)-> Rv3728	0.410777	pumps
Rv0242c -( 436)-> Rv2243 -( 294)-> Rv1389 -( 90)-> Rv1388 -( 493)-> Rv2194	0.41131	cytochrome
Rv3229c -( 380)-> Rv3232c -( 490)-> Rv2572c -( 273)-> Rv2584c -( 569)-> Rv1622c	0.412698	cytochrome
Rv0503c -( 574)-> Rv0449c -( 592)-> Rv1826 -( 455)-> Rv1821	0.413462	HGT
Rv3280 -( 88)-> Rv3667 -( 367)-> Rv1625c -( 339)-> Rv1622c	0.413743	cytochrome
Rv1094 -( 403)-> Rv1096 -( 449)-> Rv2782c -( 345)-> Rv1451	0.416667	cytochrome
Rv1483 -( 350)-> Rv2947c -( 274)-> Rv1181 -( 350)-> Rv1882c -( 350)-> Rv0568	0.416667	cytochrome
Rv1483 -( 350)-> Rv2947c -( 274)-> Rv1181 -( 350)-> Rv1882c -( 350)-> Rv3059	0.416667	cytochrome
Rv1484 -( 526)-> Rv1599 -( 350)-> Rv2689c -( 381)-> Rv2687c	0.416667	pumps
Rv2246 -( 136)-> Rv1350 -( 408)-> Rv1349 -( 428)-> Rv1622c	0.416667	cytochrome
Rv2523c -( 43)-> Rv2522c -( 487)-> Rv1629	0.416667	SOS
Rv2524c -( 272)-> Rv2696c -( 290)-> Rv2689c -( 381)-> Rv2687c	0.416667	pumps
Rv2524c -( 350)-> Rv2210c -( 77)-> Rv3710 -( 200)-> Rv0694	0.416667	cytochrome
Rv2524c -( 350)-> Rv2210c -( 77)-> Rv3710 -( 200)-> Rv1872c	0.416667	cytochrome
Rv3280 -( 88)-> Rv3667 -( 200)-> Rv2243 -( 540)-> Rv2906c -( 592)-> Rv2994	0.418541	pumps
Rv3279c -( 442)-> Rv1589 -( 254)-> Rv3240c -( 323)-> Rv3239c	0.419298	pumps
Rv0533c -( 290)-> Rv0769 -( 558)-> Rv0766c -( 219)-> Rv0136	0.420728	cytochrome
Rv0533c -( 290)-> Rv0769 -( 558)-> Rv0766c -( 234)-> Rv0327c	0.420728	cytochrome
Rv0533c -( 290)-> Rv0769 -( 558)-> Rv0766c -( 240)-> Rv3121	0.420728	cytochrome
Rv0533c -( 290)-> Rv0769 -( 558)-> Rv0766c -( 243)-> Rv3685c	0.420728	cytochrome
Rv0533c -( 290)-> Rv0769 -( 558)-> Rv0766c -( 260)-> Rv1785c	0.420728	cytochrome
Rv0533c -( 290)-> Rv0769 -( 558)-> Rv0766c -( 266)-> Rv1880c	0.420728	cytochrome
Rv0533c -( 290)-> Rv0769 -( 558)-> Rv0766c -( 274)-> Rv3518c	0.420728	cytochrome
Rv0533c -( 290)-> Rv0769 -( 558)-> Rv0766c -( 276)-> Rv2266	0.420728	cytochrome
Rv0533c -( 290)-> Rv0769 -( 558)-> Rv0766c -( 277)-> Rv0778	0.420728	cytochrome
Rv0533c -( 290)-> Rv0769 -( 558)-> Rv0766c -( 282)-> Rv2268c	0.420728	cytochrome
Rv0533c -( 290)-> Rv0769 -( 558)-> Rv0766c -( 294)-> Rv1256c	0.420728	cytochrome
Rv1350 -( 90)-> Rv2245 -( 565)-> Rv0340 -( 454)-> Rv0343 -( 522)-> Rv3090 -( 491)-> Rv3727 -( 360)-> Rv3728	0.422009	pumps
Rv3800c -( 598)-> Rv1925 -( 350)-> Rv0768 -( 488)-> Rv0764c	0.42284	cytochrome
Rv2245 -( 596)-> Rv2737c -( 514)-> Rv2890c -( 187)-> Rv3240c -( 323)-> Rv3239c	0.424106	pumps
Rv0644c -( 350)-> Rv0853c -( 100)-> Rv2496c -( 202)-> Rv3659c	0.424242	HGT
Rv1484 -( 406)-> Rv0904c -( 534)-> Rv3370c	0.424242	SOS
Rv1094 -( 403)-> Rv1096 -( 449)-> Rv2782c -( 578)-> Rv2193 -( 47)-> Rv2196	0.425	cytochrome
Rv1350 -( 66)-> Rv0533c -( 479)-> Rv1392 -( 350)-> Rv1988	0.42619	pumps
Rv0645c -( 567)-> Rv0649 -( 100)-> Rv2245 -( 565)-> Rv0340 -( 447)-> Rv0342	0.427564	pumps
Rv2246 -( 488)-> Rv2241 -( 177)-> Rv2238c -( 569)-> Rv2687c	0.427871	pumps
Rv1483 -( 141)-> Rv1485 -( 23)-> Rv2678c -( 521)-> Rv1451	0.429167	cytochrome
Rv2245 -( 595)-> Rv1093 -( 80)-> Rv2764c -( 305)-> Rv0629c	0.429167	SOS
Rv2245 -( 595)-> Rv1093 -( 80)-> Rv2764c -( 434)-> Rv0630c	0.429167	SOS
Rv3800c -( 571)-> Rv1459c -( 518)-> Rv3521 -( 521)-> Rv0342	0.430556	pumps
Rv1350 -( 66)-> Rv0533c -( 479)-> Rv1392 -( 100)-> Rv2458 -( 389)-> Rv2459	0.431319	pumps
Rv3801c -( 350)-> Rv0632c -( 427)-> Rv0631c	0.433333	SOS
Rv0470c -( 547)-> Rv0449c -( 575)-> Rv1832 -( 577)-> Rv2925c -( 555)-> Rv2883c -( 467)-> Rv2333c	0.43456	pumps
Rv0824c -( 162)-> Rv0823c -( 371)-> Rv3834c -( 488)-> Rv2584c -( 540)-> Rv1621c	0.435624	cytochrome
Rv0824c -( 162)-> Rv0823c -( 371)-> Rv3834c -( 488)-> Rv2584c -( 593)-> Rv1620c	0.435624	cytochrome
Rv2243 -( 559)-> Rv2782c -( 345)-> Rv1451 -( 26)-> Rv2200c	0.4375	cytochrome
Rv2246 -( 392)-> Rv1018c -( 340)-> Rv3610c -( 498)-> Rv3240c	0.4375	HGT
Rv3801c -( 278)-> Rv0129c -( 513)-> Rv2696c -( 595)-> Rv2194	0.4375	cytochrome
Rv1094 -( 265)-> Rv1095 -( 312)-> Rv3419c -( 499)-> Rv2737c	0.438095	SOS
Rv1094 -( 265)-> Rv1095 -( 312)-> Rv3419c -( 569)-> Rv0529	0.438095	cytochrome
Rv0904c -( 578)-> Rv1079 -( 100)-> Rv2458 -( 389)-> Rv2459	0.438462	pumps
Rv0904c -( 224)-> Rv0905 -( 350)-> Rv3057c -( 350)-> Rv0778	0.438889	cytochrome
Rv0904c -( 224)-> Rv0905 -( 350)-> Rv3057c -( 350)-> Rv1880c	0.438889	cytochrome
Rv2246 -( 424)-> Rv2786c -( 584)-> Rv3913 -( 299)-> Rv1620c	0.439394	cytochrome
Rv3229c -( 380)-> Rv3232c -( 490)-> Rv2572c -( 202)-> Rv2593c	0.440476	SOS
Rv2524c -( 350)-> Rv3057c -( 350)-> Rv0632c -( 427)-> Rv0631c	0.44058	SOS
Rv2245 -( 527)-> Rv0769 -( 558)-> Rv0766c -( 294)-> Rv1256c -( 392)-> Rv1258c	0.441729	pumps
Rv3799c -( 100)-> Rv3140 -( 275)-> Rv1071c -( 453)-> Rv3065	0.442857	pumps
Rv0503c -( 595)-> Rv2246 -( 9)-> Rv0533c -( 596)-> Rv2238c -( 569)-> Rv2687c	0.44424	pumps
Rv2523c -( 43)-> Rv2522c -( 574)-> Rv3043c -( 460)-> Rv2196	0.444444	cytochrome
Rv2524c -( 350)-> Rv2605c -( 558)-> Rv2593c	0.444444	SOS
Rv3801c -( 350)-> Rv0768 -( 579)-> Rv3913 -( 299)-> Rv1620c	0.444444	cytochrome
Rv1483 -( 48)-> Rv2245 -( 369)-> Rv1908c -( 350)-> Rv1988	0.445833	pumps
Rv0642c -( 350)-> Rv0892 -( 200)-> Rv1178 -( 200)-> Rv3339c -( 506)-> Rv1634	0.447756	pumps
Rv0642c -( 350)-> Rv0853c -( 100)-> Rv2495c -( 71)-> Rv1248c -( 542)-> Rv1250	0.447985	pumps
Rv0643c -( 350)-> Rv0853c -( 100)-> Rv2495c -( 71)-> Rv1248c -( 542)-> Rv1250	0.447985	pumps
Rv0644c -( 350)-> Rv0892 -( 200)-> Rv1178 -( 200)-> Rv3339c -( 506)-> Rv1634	0.4482	pumps
Rv3801c -( 350)-> Rv0892 -( 200)-> Rv1178 -( 200)-> Rv3339c -( 506)-> Rv1634	0.448662	pumps
Rv0824c -( 321)-> Rv0825c -( 497)-> Rv3660c	0.45	HGT
Rv0904c -( 522)-> Rv2839c -( 492)-> Rv1253 -( 574)-> Rv0629c	0.45	SOS
Rv0904c -( 522)-> Rv2839c -( 492)-> Rv1253 -( 587)-> Rv0630c	0.45	SOS
Rv3801c -( 350)-> Rv3039c -( 232)-> Rv3043c	0.45	cytochrome
Rv0904c -( 540)-> Rv2925c -( 378)-> Rv3659c -( 63)-> Rv3660c	0.451389	HGT
Rv3279c -( 354)-> Rv3275c -( 558)-> Rv2678c -( 387)-> Rv0764c	0.451923	cytochrome
Rv0242c -( 276)-> Rv2245 -( 596)-> Rv2737c -( 523)-> Rv2793c -( 598)-> Rv0046c -( 367)-> Rv0037c	0.4531	pumps
Rv2246 -( 424)-> Rv2786c -( 584)-> Rv3913 -( 167)-> Rv1621c	0.456061	cytochrome
Rv2523c -( 84)-> Rv2524c -( 350)-> Rv2605c -( 558)-> Rv2593c	0.45679	SOS
Rv1483 -( 511)-> Rv2748c -( 315)-> Rv3462c -( 302)-> Rv1621c	0.458333	cytochrome
Rv1483 -( 511)-> Rv2748c -( 315)-> Rv3462c -( 526)-> Rv1620c	0.458333	cytochrome
Rv3801c -( 350)-> Rv0632c -( 441)-> Rv0630c	0.458333	SOS
Rv3801c -( 350)-> Rv0632c -( 576)-> Rv0629c	0.458333	SOS
Rv1483 -( 76)-> Rv1484 -( 568)-> Rv3665c -( 482)-> Rv0933	0.461111	pumps
Rv1484 -( 568)-> Rv3665c -( 482)-> Rv0933 -( 571)-> Rv1258c	0.461111	pumps
Rv2245 -( 26)-> Rv1484 -( 568)-> Rv3665c -( 482)-> Rv0933	0.461111	pumps
Rv2246 -( 26)-> Rv1484 -( 568)-> Rv3665c -( 482)-> Rv0933	0.461111	pumps
Rv3801c -( 350)-> Rv0768 -( 579)-> Rv3913 -( 167)-> Rv1621c	0.461111	cytochrome
Rv0533c -( 245)-> Rv2925c -( 449)-> Rv2882c -( 584)-> Rv0783c	0.462121	pumps
Rv0470c -( 547)-> Rv0449c -( 592)-> Rv1826 -( 330)-> Rv3275c -( 573)-> Rv3065	0.462821	pumps
Rv0642c -( 350)-> Rv0853c -( 100)-> Rv2496c -( 202)-> Rv3659c -( 63)-> Rv3660c	0.462933	HGT
Rv0643c -( 350)-> Rv0853c -( 100)-> Rv2496c -( 202)-> Rv3659c -( 63)-> Rv3660c	0.462933	HGT
Rv1484 -( 316)-> Rv2607 -( 412)-> Rv2605c -( 100)-> Rv3057c -( 350)-> Rv0136	0.464286	cytochrome
Rv1484 -( 316)-> Rv2607 -( 412)-> Rv2605c -( 100)-> Rv3057c -( 350)-> Rv0327c	0.464286	cytochrome
Rv1484 -( 316)-> Rv2607 -( 412)-> Rv2605c -( 100)-> Rv3057c -( 350)-> Rv1394c	0.464286	cytochrome
Rv1484 -( 316)-> Rv2607 -( 412)-> Rv2605c -( 100)-> Rv3057c -( 350)-> Rv1666c	0.464286	cytochrome
Rv1484 -( 316)-> Rv2607 -( 412)-> Rv2605c -( 100)-> Rv3057c -( 350)-> Rv1777	0.464286	cytochrome
Rv1484 -( 316)-> Rv2607 -( 412)-> Rv2605c -( 100)-> Rv3057c -( 350)-> Rv1785c	0.464286	cytochrome
Rv1484 -( 316)-> Rv2607 -( 412)-> Rv2605c -( 100)-> Rv3057c -( 350)-> Rv2266	0.464286	cytochrome
Rv1484 -( 316)-> Rv2607 -( 412)-> Rv2605c -( 100)-> Rv3057c -( 350)-> Rv2268c	0.464286	cytochrome
Rv1484 -( 316)-> Rv2607 -( 412)-> Rv2605c -( 100)-> Rv3057c -( 350)-> Rv3121	0.464286	cytochrome
Rv1484 -( 316)-> Rv2607 -( 412)-> Rv2605c -( 100)-> Rv3057c -( 350)-> Rv3518c	0.464286	cytochrome
Rv1484 -( 316)-> Rv2607 -( 412)-> Rv2605c -( 100)-> Rv3057c -( 350)-> Rv3685c	0.464286	cytochrome
Rv1350 -( 90)-> Rv2245 -( 596)-> Rv2737c -( 523)-> Rv2793c -( 598)-> Rv0046c -( 367)-> Rv0037c	0.464332	pumps
Rv2524c -( 350)-> Rv3057c -( 350)-> Rv0632c -( 441)-> Rv0630c	0.46558	SOS
Rv2524c -( 350)-> Rv3057c -( 350)-> Rv0632c -( 576)-> Rv0629c	0.46558	SOS
Rv2246 -( 27)-> Rv0904c -( 578)-> Rv1079 -( 100)-> Rv2458 -( 389)-> Rv2459	0.466239	pumps
Rv0643c -( 350)-> Rv0892 -( 200)-> Rv1178 -( 200)-> Rv3339c -( 506)-> Rv1634	0.466923	pumps
Rv0503c -( 595)-> Rv2246 -( 464)-> Rv1449c -( 320)-> Rv2678c -( 371)-> Rv2193	0.46875	cytochrome
Rv0824c -( 162)-> Rv0823c -( 371)-> Rv3834c -( 168)-> Rv2093c -( 584)-> Rv2068c	0.469579	pumps
Rv3279c -( 354)-> Rv3275c -( 558)-> Rv2678c -( 566)-> Rv2276	0.46978	cytochrome
Rv0642c -( 350)-> Rv0892 -( 350)-> Rv1256c -( 392)-> Rv1258c -( 571)-> Rv0933	0.470833	pumps
Rv0644c -( 350)-> Rv0892 -( 350)-> Rv1256c -( 392)-> Rv1258c -( 571)-> Rv0933	0.471277	pumps
Rv2245 -( 527)-> Rv0769 -( 559)-> Rv0764c -( 555)-> Rv1777	0.471491	cytochrome
Rv2245 -( 527)-> Rv0769 -( 559)-> Rv0764c -( 589)-> Rv1394c	0.471491	cytochrome
Rv0644c -( 350)-> Rv0853c -( 100)-> Rv2495c -( 71)-> Rv1248c -( 542)-> Rv1250	0.471795	pumps
Rv3799c -( 90)-> Rv3667 -( 541)-> Rv3419c -( 368)-> Rv3659c	0.471795	HGT
Rv1350 -( 90)-> Rv2245 -( 600)-> Rv3708c -( 304)-> Rv2678c -( 566)-> Rv2276	0.472024	cytochrome
Rv2523c -( 100)-> Rv1631 -( 539)-> Rv3356c -( 582)-> Rv3065	0.473333	pumps
Rv1094 -( 259)-> Rv1093 -( 596)-> Rv3580c -( 528)-> Rv1629	0.47439	SOS
Rv0242c -( 200)-> Rv0533c -( 479)-> Rv1392 -( 341)-> Rv2201 -( 233)-> Rv2200c	0.475	cytochrome
Rv1094 -( 259)-> Rv1093 -( 100)-> Rv0768 -( 494)-> Rv0766c -( 219)-> Rv0136	0.475371	cytochrome
Rv1094 -( 259)-> Rv1093 -( 100)-> Rv0768 -( 494)-> Rv0766c -( 234)-> Rv0327c	0.475371	cytochrome
Rv1094 -( 259)-> Rv1093 -( 100)-> Rv0768 -( 494)-> Rv0766c -( 240)-> Rv3121	0.475371	cytochrome
Rv1094 -( 259)-> Rv1093 -( 100)-> Rv0768 -( 494)-> Rv0766c -( 243)-> Rv3685c	0.475371	cytochrome
Rv1094 -( 259)-> Rv1093 -( 100)-> Rv0768 -( 494)-> Rv0766c -( 260)-> Rv1785c	0.475371	cytochrome
Rv1094 -( 259)-> Rv1093 -( 100)-> Rv0768 -( 494)-> Rv0766c -( 266)-> Rv1880c	0.475371	cytochrome
Rv1094 -( 259)-> Rv1093 -( 100)-> Rv0768 -( 494)-> Rv0766c -( 274)-> Rv3518c	0.475371	cytochrome
Rv1094 -( 259)-> Rv1093 -( 100)-> Rv0768 -( 494)-> Rv0766c -( 276)-> Rv2266	0.475371	cytochrome
Rv1094 -( 259)-> Rv1093 -( 100)-> Rv0768 -( 494)-> Rv0766c -( 277)-> Rv0778	0.475371	cytochrome
Rv1094 -( 259)-> Rv1093 -( 100)-> Rv0768 -( 494)-> Rv0766c -( 282)-> Rv2268c	0.475371	cytochrome
Rv0533c -( 269)-> Rv2445c -( 100)-> Rv3370c	0.47619	SOS
Rv0642c -( 350)-> Rv0853c -( 96)-> Rv0694	0.47619	cytochrome
Rv0642c -( 350)-> Rv0853c -( 96)-> Rv1872c	0.47619	cytochrome
Rv0643c -( 350)-> Rv0853c -( 96)-> Rv0694	0.47619	cytochrome
Rv0643c -( 350)-> Rv0853c -( 96)-> Rv1872c	0.47619	cytochrome
Rv1483 -( 141)-> Rv1485 -( 23)-> Rv2678c -( 532)-> Rv3043c	0.479167	cytochrome
Rv2246 -( 464)-> Rv1449c -( 320)-> Rv2678c -( 387)-> Rv0764c	0.483333	cytochrome
Rv2524c -( 464)-> Rv2918c -( 380)-> Rv2890c -( 187)-> Rv3240c	0.483333	HGT
Rv2524c -( 464)-> Rv2918c -( 380)-> Rv2890c -( 365)-> Rv1821	0.483333	HGT
Rv0533c -( 245)-> Rv3715c -( 165)-> Rv2584c -( 540)-> Rv1621c	0.485714	cytochrome
Rv0533c -( 245)-> Rv3715c -( 165)-> Rv2584c -( 593)-> Rv1620c	0.485714	cytochrome
Rv3280 -( 88)-> Rv3667 -( 541)-> Rv3419c -( 368)-> Rv3659c	0.485965	HGT
Rv0644c -( 350)-> Rv0853c -( 100)-> Rv2496c -( 202)-> Rv3659c -( 63)-> Rv3660c	0.486742	HGT
Rv3279c -( 201)-> Rv3157 -( 553)-> Rv2093c -( 584)-> Rv2068c	0.487923	pumps
Rv2243 -( 200)-> Rv3303c -( 42)-> Rv1248c -( 542)-> Rv1250	0.488462	pumps
Rv0643c -( 350)-> Rv0892 -( 350)-> Rv1256c -( 392)-> Rv1258c -( 571)-> Rv0933	0.49	pumps
Rv2523c -( 100)-> Rv1631 -( 527)-> Rv2440c -( 366)-> Rv3659c	0.49	HGT
Rv2246 -( 392)-> Rv1018c -( 340)-> Rv3610c -( 498)-> Rv3240c -( 323)-> Rv3239c	0.490132	pumps
Rv0470c -( 547)-> Rv0449c -( 575)-> Rv1832 -( 577)-> Rv2925c -( 449)-> Rv2882c -( 584)-> Rv0783c	0.491553	pumps
Rv2524c -( 194)-> Rv2522c -( 574)-> Rv3043c -( 9)-> Rv1451	0.492063	cytochrome
Rv3279c -( 354)-> Rv3275c -( 558)-> Rv2678c -( 377)-> Rv0527	0.49359	cytochrome
Rv3285 -( 434)-> Rv0823c -( 371)-> Rv3834c -( 168)-> Rv2093c -( 584)-> Rv2068c	0.495859	pumps
Rv0503c -( 475)-> Rv0505c -( 100)-> Rv3834c -( 488)-> Rv2584c -( 578)-> Rv1623c	0.5	cytochrome
Rv0533c -( 409)-> Rv2241 -( 100)-> Rv0694	0.5	cytochrome
Rv0533c -( 409)-> Rv2241 -( 100)-> Rv1872c	0.5	cytochrome
Rv0642c -( 350)-> Rv1599 -( 536)-> Rv2754c -( 341)-> Rv2593c	0.5	SOS
Rv0643c -( 350)-> Rv1599 -( 536)-> Rv2754c -( 341)-> Rv2593c	0.5	SOS
Rv0644c -( 350)-> Rv0853c -( 96)-> Rv0694	0.5	cytochrome
Rv0644c -( 350)-> Rv0853c -( 96)-> Rv1872c	0.5	cytochrome
Rv1483 -( 592)-> Rv3366 -( 320)-> Rv1872c	0.5	cytochrome
Rv1483 -( 592)-> Rv3366 -( 436)-> Rv0694	0.5	cytochrome
Rv3285 -( 575)-> Rv2535c -( 540)-> Rv2192c -( 171)-> Rv2196	0.5	cytochrome
Rv3285 -( 18)-> Rv0904c -( 578)-> Rv1079 -( 100)-> Rv2458 -( 389)-> Rv2459	0.500962	pumps
Rv0644c -( 350)-> Rv1392 -( 590)-> Rv2992c -( 375)-> Rv2994	0.501166	pumps
Rv2246 -( 464)-> Rv1449c -( 320)-> Rv2678c -( 566)-> Rv2276	0.50119	cytochrome
Rv2524c -( 350)-> Rv3057c -( 350)-> Rv3545c	0.507246	cytochrome
Rv0642c -( 350)-> Rv1392 -( 590)-> Rv2992c -( 375)-> Rv2994	0.507576	pumps
Rv0643c -( 350)-> Rv1392 -( 590)-> Rv2992c -( 375)-> Rv2994	0.507576	pumps
Rv0533c -( 596)-> Rv2238c -( 569)-> Rv2687c -( 82)-> Rv2686c	0.508824	pumps
Rv0503c -( 595)-> Rv2246 -( 328)-> Rv1008 -( 523)-> Rv1412 -( 196)-> Rv1410c	0.510417	pumps
Rv3229c -( 550)-> Rv1206 -( 405)-> Rv1204c -( 332)-> Rv0342	0.510417	pumps
Rv3285 -( 414)-> Rv3356c -( 53)-> Rv2764c -( 234)-> Rv0631c	0.511905	SOS
Rv0642c -( 350)-> Rv1392 -( 551)-> Rv1689 -( 352)-> Rv2883c -( 467)-> Rv2333c	0.514652	pumps
Rv0643c -( 350)-> Rv1392 -( 551)-> Rv1689 -( 352)-> Rv2883c -( 467)-> Rv2333c	0.514652	pumps
Rv3799c -( 90)-> Rv3667 -( 100)-> Rv3710 -( 200)-> Rv0694	0.514652	cytochrome
Rv3799c -( 90)-> Rv3667 -( 100)-> Rv3710 -( 200)-> Rv1872c	0.514652	cytochrome
Rv2246 -( 400)-> Rv1131 -( 100)-> Rv1837c -( 36)-> Rv1257c -( 97)-> Rv1258c	0.515873	pumps
Rv0642c -( 350)-> Rv0892 -( 200)-> Rv1178 -( 200)-> Rv2454c -( 408)-> Rv2456c	0.516667	pumps
Rv0644c -( 350)-> Rv0892 -( 200)-> Rv1178 -( 200)-> Rv2454c -( 408)-> Rv2456c	0.51711	pumps
Rv0533c -( 479)-> Rv1392 -( 202)-> Rv1388 -( 543)-> Rv1145 -( 475)-> Rv1877	0.517857	pumps
Rv1350 -( 66)-> Rv0533c -( 479)-> Rv1392 -( 341)-> Rv2201 -( 233)-> Rv2200c	0.517857	cytochrome
Rv2523c -( 84)-> Rv2524c -( 350)-> Rv3057c -( 350)-> Rv3545c	0.519592	cytochrome
Rv3280 -( 350)-> Rv3522 -( 400)-> Rv3303c -( 42)-> Rv1248c -( 542)-> Rv1250	0.52072	pumps
Rv3800c -( 600)-> Rv3910 -( 544)-> Rv0016c -( 595)-> Rv1547	0.520833	SOS
Rv2245 -( 21)-> Rv0904c -( 578)-> Rv1079 -( 100)-> Rv2458 -( 389)-> Rv2459	0.521795	pumps
Rv2246 -( 510)-> Rv1389 -( 90)-> Rv1388 -( 543)-> Rv1145 -( 475)-> Rv1877	0.522024	pumps
Rv3229c -( 550)-> Rv1206 -( 574)-> Rv1436 -( 600)-> Rv1392 -( 350)-> Rv1988	0.522917	pumps
Rv0642c -( 350)-> Rv2580c -( 396)-> Rv2584c -( 578)-> Rv1623c	0.52381	cytochrome
Rv3800c -( 584)-> Rv3909 -( 488)-> Rv2195 -( 46)-> Rv2193	0.52381	cytochrome
Rv3799c -( 90)-> Rv3667 -( 100)-> Rv0904c -( 444)-> Rv2971 -( 420)-> Rv0191	0.524573	pumps
Rv0470c -( 547)-> Rv0449c -( 592)-> Rv1826 -( 330)-> Rv3275c -( 573)-> Rv3065 -( 527)-> Rv2846c	0.525321	pumps
Rv3279c -( 354)-> Rv3275c -( 558)-> Rv2678c -( 521)-> Rv1451	0.526923	cytochrome
Rv2523c -( 43)-> Rv2522c -( 574)-> Rv3043c -( 9)-> Rv1451	0.527778	cytochrome
Rv3229c -( 550)-> Rv1206 -( 574)-> Rv1436 -( 600)-> Rv1392 -( 100)-> Rv2458 -( 389)-> Rv2459	0.528045	pumps
Rv2523c -( 84)-> Rv2524c -( 350)-> Rv0852 -( 350)-> Rv0632c -( 427)-> Rv0631c	0.529012	SOS
Rv2523c -( 100)-> Rv1631 -( 468)-> Rv2786c -( 86)-> Rv1412 -( 196)-> Rv1410c	0.531667	pumps
Rv0503c -( 475)-> Rv0505c -( 100)-> Rv3834c -( 488)-> Rv2584c -( 569)-> Rv1622c	0.531746	cytochrome
Rv3800c -( 398)-> Rv3794 -( 579)-> Rv1388 -( 543)-> Rv1145 -( 475)-> Rv1877	0.531746	pumps
Rv1350 -( 205)-> Rv2243 -( 512)-> Rv2889c -( 319)-> Rv2764c -( 234)-> Rv0631c	0.531872	SOS
Rv0503c -( 595)-> Rv2246 -( 264)-> Rv2925c -( 427)-> Rv3024c -( 260)-> Rv3240c	0.533144	HGT
Rv2523c -( 100)-> Rv1631 -( 468)-> Rv2786c -( 423)-> Rv2093c -( 584)-> Rv2068c	0.533478	pumps
Rv0643c -( 350)-> Rv0892 -( 200)-> Rv1178 -( 200)-> Rv2454c -( 408)-> Rv2456c	0.535833	pumps
Rv2523c -( 100)-> Rv1631 -( 539)-> Rv3356c -( 582)-> Rv3065 -( 527)-> Rv2846c	0.535833	pumps
Rv1483 -( 435)-> Rv3580c -( 100)-> Rv0848 -( 60)-> Rv0849	0.538184	pumps
Rv0533c -( 521)-> Rv2786c -( 86)-> Rv1412 -( 196)-> Rv1410c	0.541667	pumps
Rv3285 -( 575)-> Rv2535c -( 540)-> Rv2192c -( 152)-> Rv2194	0.541667	cytochrome
Rv2245 -( 527)-> Rv0769 -( 558)-> Rv0766c -( 275)-> Rv1666c	0.541729	cytochrome
Rv0533c -( 521)-> Rv2786c -( 423)-> Rv2093c -( 584)-> Rv2068c	0.543478	pumps
Rv0503c -( 219)-> Rv0504c -( 486)-> Rv2199c -( 217)-> Rv2194	0.55	cytochrome
Rv0503c -( 219)-> Rv0504c -( 486)-> Rv2199c -( 234)-> Rv2196	0.55	cytochrome
Rv0503c -( 219)-> Rv0504c -( 486)-> Rv2199c -( 457)-> Rv3043c	0.55	cytochrome
Rv1094 -( 403)-> Rv1096 -( 449)-> Rv2782c -( 578)-> Rv2193 -( 13)-> Rv2200c	0.55	cytochrome
Rv2523c -( 100)-> Rv1631 -( 527)-> Rv2440c -( 366)-> Rv3659c -( 63)-> Rv3660c	0.5525	HGT
Rv0644c -( 350)-> Rv1392 -( 315)-> Rv3602c -( 589)-> Rv2720	0.553114	SOS
Rv0642c -( 350)-> Rv2580c -( 396)-> Rv2584c -( 569)-> Rv1622c	0.555556	cytochrome
Rv3800c -( 398)-> Rv3794 -( 559)-> Rv2199c -( 457)-> Rv3043c	0.555556	cytochrome
Rv2246 -( 595)-> Rv0503c -( 574)-> Rv0449c -( 91)-> Rv0445c -( 577)-> Rv2874	0.55754	cytochrome
Rv0642c -( 350)-> Rv1392 -( 315)-> Rv3602c -( 589)-> Rv2720	0.559524	SOS
Rv0643c -( 350)-> Rv1392 -( 315)-> Rv3602c -( 589)-> Rv2720	0.559524	SOS
Rv2524c -( 499)-> Rv3794 -( 579)-> Rv1388 -( 543)-> Rv1145 -( 475)-> Rv1877	0.559524	pumps
Rv3799c -( 386)-> Rv3279c -( 201)-> Rv3157 -( 326)-> Rv2193	0.561111	cytochrome
Rv2245 -( 600)-> Rv3708c -( 592)-> Rv2870c -( 324)-> Rv2871 -( 546)-> Rv2874	0.5625	cytochrome
Rv0470c -( 547)-> Rv0449c -( 575)-> Rv1832 -( 397)-> Rv2839c -( 493)-> Rv2457c -( 128)-> Rv2456c	0.564785	pumps
Rv1094 -( 259)-> Rv1093 -( 206)-> Rv1412 -( 196)-> Rv1410c	0.566057	pumps
Rv0645c -( 579)-> Rv0650 -( 200)-> Rv1449c -( 309)-> Rv2720	0.566667	SOS
Rv3799c -( 386)-> Rv3279c -( 442)-> Rv1589 -( 254)-> Rv3240c	0.566667	HGT
Rv3285 -( 414)-> Rv3356c -( 299)-> Rv2584c -( 540)-> Rv1621c	0.569048	cytochrome
Rv3285 -( 414)-> Rv3356c -( 299)-> Rv2584c -( 593)-> Rv1620c	0.569048	cytochrome
Rv3285 -( 414)-> Rv3356c -( 53)-> Rv2764c -( 305)-> Rv0629c	0.569048	SOS
Rv3285 -( 414)-> Rv3356c -( 53)-> Rv2764c -( 434)-> Rv0630c	0.569048	SOS
Rv1484 -( 406)-> Rv0904c -( 444)-> Rv2971 -( 420)-> Rv0191	0.569444	pumps
Rv0904c -( 540)-> Rv2925c -( 555)-> Rv2883c -( 467)-> Rv2333c	0.571795	pumps
Rv2524c -( 464)-> Rv2918c -( 504)-> Rv2883c -( 467)-> Rv2333c	0.571795	pumps
Rv2245 -( 436)-> Rv1389 -( 90)-> Rv1388 -( 543)-> Rv1145 -( 475)-> Rv1877	0.572024	pumps
Rv2523c -( 100)-> Rv1631 -( 527)-> Rv2440c -( 241)-> Rv1253 -( 574)-> Rv0629c	0.573333	SOS
Rv2523c -( 100)-> Rv1631 -( 527)-> Rv2440c -( 241)-> Rv1253 -( 587)-> Rv0630c	0.573333	SOS
Rv0904c -( 174)-> Rv3708c -( 304)-> Rv2678c -( 387)-> Rv0764c	0.575	cytochrome
Rv0242c -( 200)-> Rv0533c -( 269)-> Rv2445c -( 100)-> Rv3370c	0.57619	SOS
Rv0824c -( 456)-> Rv0822c -( 555)-> Rv2994	0.576923	pumps
Rv2524c -( 464)-> Rv2918c -( 543)-> Rv2882c -( 584)-> Rv0783c	0.578788	pumps
Rv1350 -( 90)-> Rv2245 -( 600)-> Rv3708c -( 592)-> Rv2870c -( 324)-> Rv2871 -( 546)-> Rv2874	0.579167	cytochrome
Rv0904c -( 100)-> Rv3667 -( 200)-> Rv0848 -( 60)-> Rv0849	0.580201	pumps
Rv1094 -( 259)-> Rv1093 -( 100)-> Rv0768 -( 488)-> Rv0764c -( 555)-> Rv1777	0.583214	cytochrome
Rv1094 -( 259)-> Rv1093 -( 100)-> Rv0768 -( 488)-> Rv0764c -( 589)-> Rv1394c	0.583214	cytochrome
Rv0533c -( 432)-> Rv2921c -( 590)-> Rv3240c	0.583333	HGT
Rv1484 -( 504)-> Rv2572c -( 202)-> Rv2593c	0.583333	SOS
Rv1484 -( 526)-> Rv1599 -( 350)-> Rv1988	0.583333	pumps
Rv3285 -( 399)-> Rv0971c -( 350)-> Rv1882c -( 104)-> Rv1880c	0.583333	cytochrome
Rv3285 -( 399)-> Rv0971c -( 350)-> Rv1882c -( 350)-> Rv0136	0.583333	cytochrome
Rv3285 -( 399)-> Rv0971c -( 350)-> Rv1882c -( 350)-> Rv0327c	0.583333	cytochrome
Rv3285 -( 399)-> Rv0971c -( 350)-> Rv1882c -( 350)-> Rv0778	0.583333	cytochrome
Rv3285 -( 399)-> Rv0971c -( 350)-> Rv1882c -( 350)-> Rv1394c	0.583333	cytochrome
Rv3285 -( 399)-> Rv0971c -( 350)-> Rv1882c -( 350)-> Rv1666c	0.583333	cytochrome
Rv3285 -( 399)-> Rv0971c -( 350)-> Rv1882c -( 350)-> Rv1777	0.583333	cytochrome
Rv3285 -( 399)-> Rv0971c -( 350)-> Rv1882c -( 350)-> Rv1785c	0.583333	cytochrome
Rv3285 -( 399)-> Rv0971c -( 350)-> Rv1882c -( 350)-> Rv2266	0.583333	cytochrome
Rv3285 -( 399)-> Rv0971c -( 350)-> Rv1882c -( 350)-> Rv2268c	0.583333	cytochrome
Rv3285 -( 399)-> Rv0971c -( 350)-> Rv1882c -( 350)-> Rv3121	0.583333	cytochrome
Rv3285 -( 399)-> Rv0971c -( 350)-> Rv1882c -( 350)-> Rv3518c	0.583333	cytochrome
Rv3285 -( 399)-> Rv0971c -( 350)-> Rv1882c -( 350)-> Rv3685c	0.583333	cytochrome
Rv0503c -( 595)-> Rv2246 -( 264)-> Rv2925c -( 427)-> Rv3024c -( 260)-> Rv3240c -( 323)-> Rv3239c	0.585776	pumps
Rv2245 -( 436)-> Rv1389 -( 45)-> Rv2584c -( 578)-> Rv1623c	0.58631	cytochrome
Rv0642c -( 350)-> Rv1908c -( 553)-> Rv2158c -( 145)-> Rv0631c	0.587302	SOS
Rv0643c -( 350)-> Rv1908c -( 553)-> Rv2158c -( 145)-> Rv0631c	0.587302	SOS
Rv0644c -( 350)-> Rv1908c -( 553)-> Rv2158c -( 145)-> Rv0631c	0.587302	SOS
Rv0533c -( 290)-> Rv0769 -( 558)-> Rv0766c -( 275)-> Rv1666c	0.587395	cytochrome
Rv0470c -( 547)-> Rv0449c -( 592)-> Rv1826 -( 330)-> Rv3275c -( 573)-> Rv3065 -( 527)-> Rv1877	0.587821	pumps
Rv1350 -( 205)-> Rv2243 -( 512)-> Rv2889c -( 319)-> Rv2764c -( 305)-> Rv0629c	0.589015	SOS
Rv1350 -( 205)-> Rv2243 -( 512)-> Rv2889c -( 319)-> Rv2764c -( 434)-> Rv0630c	0.589015	SOS
Rv0904c -( 534)-> Rv3370c -( 287)-> Rv2720	0.590909	SOS
Rv2246 -( 510)-> Rv1389 -( 100)-> Rv0570 -( 452)-> Rv0568 -( 203)-> Rv1777	0.597639	cytochrome
Rv2246 -( 510)-> Rv1389 -( 100)-> Rv0570 -( 452)-> Rv0568 -( 219)-> Rv2268c	0.597639	cytochrome
Rv2246 -( 510)-> Rv1389 -( 100)-> Rv0570 -( 452)-> Rv0568 -( 221)-> Rv1785c	0.597639	cytochrome
Rv2246 -( 510)-> Rv1389 -( 100)-> Rv0570 -( 452)-> Rv0568 -( 225)-> Rv1394c	0.597639	cytochrome
Rv2246 -( 510)-> Rv1389 -( 100)-> Rv0570 -( 452)-> Rv0568 -( 229)-> Rv1880c	0.597639	cytochrome
Rv2246 -( 510)-> Rv1389 -( 100)-> Rv0570 -( 452)-> Rv0568 -( 255)-> Rv3518c	0.597639	cytochrome
Rv2246 -( 510)-> Rv1389 -( 100)-> Rv0570 -( 452)-> Rv0568 -( 256)-> Rv1666c	0.597639	cytochrome
Rv2246 -( 510)-> Rv1389 -( 100)-> Rv0570 -( 452)-> Rv0568 -( 257)-> Rv0778	0.597639	cytochrome
Rv2246 -( 510)-> Rv1389 -( 100)-> Rv0570 -( 452)-> Rv0568 -( 257)-> Rv2266	0.597639	cytochrome
Rv2246 -( 510)-> Rv1389 -( 100)-> Rv0570 -( 452)-> Rv0568 -( 271)-> Rv3121	0.597639	cytochrome
Rv2246 -( 510)-> Rv1389 -( 100)-> Rv0570 -( 452)-> Rv0568 -( 289)-> Rv1256c	0.597639	cytochrome
Rv2246 -( 510)-> Rv1389 -( 100)-> Rv0570 -( 452)-> Rv0568 -( 293)-> Rv3685c	0.597639	cytochrome
Rv2246 -( 510)-> Rv1389 -( 100)-> Rv0570 -( 452)-> Rv0568 -( 298)-> Rv0136	0.597639	cytochrome
Rv2246 -( 510)-> Rv1389 -( 100)-> Rv0570 -( 452)-> Rv0568 -( 302)-> Rv0327c	0.597639	cytochrome
Rv2523c -( 100)-> Rv1631 -( 539)-> Rv3356c -( 582)-> Rv3065 -( 527)-> Rv1877	0.598333	pumps
Rv2243 -( 403)-> Rv1144 -( 350)-> Rv0632c -( 427)-> Rv0631c	0.6	SOS
Rv0470c -( 547)-> Rv0449c -( 575)-> Rv1832 -( 89)-> Rv3303c -( 42)-> Rv1248c -( 542)-> Rv1250	0.601226	pumps
Rv0644c -( 350)-> Rv1392 -( 420)-> Rv2793c -( 598)-> Rv0046c -( 367)-> Rv0037c	0.603114	pumps
Rv0642c -( 350)-> Rv1908c -( 152)-> Rv2678c -( 589)-> Rv0189c -( 422)-> Rv0191	0.603175	pumps
Rv0643c -( 350)-> Rv1908c -( 152)-> Rv2678c -( 589)-> Rv0189c -( 422)-> Rv0191	0.603175	pumps
Rv0644c -( 350)-> Rv1908c -( 152)-> Rv2678c -( 589)-> Rv0189c -( 422)-> Rv0191	0.603175	pumps
Rv1094 -( 265)-> Rv1095 -( 312)-> Rv3419c -( 368)-> Rv3659c	0.604762	HGT
Rv0824c -( 162)-> Rv0823c -( 488)-> Rv0777 -( 122)-> Rv0778 -( 257)-> Rv0568	0.605267	cytochrome
Rv0824c -( 162)-> Rv0823c -( 488)-> Rv0777 -( 122)-> Rv0778 -( 257)-> Rv3059	0.605267	cytochrome
Rv3229c -( 550)-> Rv1206 -( 561)-> Rv1393c -( 109)-> Rv1394c -( 212)-> Rv3059	0.605655	cytochrome
Rv3229c -( 550)-> Rv1206 -( 561)-> Rv1393c -( 109)-> Rv1394c -( 225)-> Rv0568	0.605655	cytochrome
Rv3229c -( 550)-> Rv1206 -( 561)-> Rv1393c -( 109)-> Rv1394c -( 350)-> Rv1256c	0.605655	cytochrome
Rv2246 -( 424)-> Rv2786c -( 423)-> Rv2093c -( 559)-> Rv0529	0.606061	cytochrome
Rv1483 -( 435)-> Rv3580c -( 580)-> Rv1633 -( 60)-> Rv1634	0.606335	pumps
Rv0242c -( 276)-> Rv2245 -( 593)-> Rv2727c -( 378)-> Rv2883c -( 467)-> Rv2333c	0.606396	pumps
Rv2245 -( 548)-> Rv2922c -( 567)-> Rv2882c -( 584)-> Rv0783c	0.607955	pumps
Rv0824c -( 162)-> Rv0823c -( 584)-> Rv2703 -( 517)-> Rv3240c	0.609434	HGT
Rv0642c -( 350)-> Rv1392 -( 420)-> Rv2793c -( 598)-> Rv0046c -( 367)-> Rv0037c	0.609524	pumps
Rv0643c -( 350)-> Rv1392 -( 420)-> Rv2793c -( 598)-> Rv0046c -( 367)-> Rv0037c	0.609524	pumps
Rv0533c -( 420)-> Rv1018c -( 227)-> Rv0527	0.611111	cytochrome
Rv3279c -( 201)-> Rv3157 -( 449)-> Rv3043c	0.611111	cytochrome
Rv3279c -( 201)-> Rv3157 -( 555)-> Rv1547	0.611111	SOS
Rv1483 -( 435)-> Rv3580c -( 481)-> Rv2440c -( 366)-> Rv3659c	0.612745	HGT
Rv1483 -( 435)-> Rv3580c -( 550)-> Rv2839c -( 492)-> Rv1253 -( 574)-> Rv0629c	0.612745	SOS
Rv1483 -( 435)-> Rv3580c -( 550)-> Rv2839c -( 492)-> Rv1253 -( 587)-> Rv0630c	0.612745	SOS
Rv0242c -( 276)-> Rv2245 -( 593)-> Rv2727c -( 552)-> Rv2882c -( 584)-> Rv0783c	0.613389	pumps
Rv3800c -( 398)-> Rv3794 -( 579)-> Rv1388 -( 543)-> Rv1145 -( 475)-> Rv2846c	0.615079	pumps
Rv3229c -( 550)-> Rv1206 -( 574)-> Rv1436 -( 372)-> Rv2093c -( 584)-> Rv2068c	0.616395	pumps
Rv0645c -( 579)-> Rv0650 -( 100)-> Rv0046c -( 367)-> Rv0037c	0.616667	pumps
Rv0904c -( 174)-> Rv3708c -( 304)-> Rv2678c -( 377)-> Rv0527	0.616667	cytochrome
Rv3279c -( 336)-> Rv3284 -( 552)-> Rv2680 -( 275)-> Rv2194	0.616667	cytochrome
Rv3280 -( 235)-> Rv3284 -( 552)-> Rv2680 -( 275)-> Rv2194	0.616667	cytochrome
Rv3801c -( 350)-> Rv3039c -( 232)-> Rv3043c -( 1)-> Rv2193	0.616667	cytochrome
Rv2245 -( 436)-> Rv1389 -( 45)-> Rv2584c -( 569)-> Rv1622c	0.618056	cytochrome
Rv1350 -( 66)-> Rv0533c -( 269)-> Rv2445c -( 100)-> Rv3370c	0.619048	SOS
Rv0470c -( 547)-> Rv0449c -( 575)-> Rv1832 -( 397)-> Rv2839c -( 427)-> Rv1547	0.620341	SOS
Rv0503c -( 564)-> Rv2503c -( 509)-> Rv2496c -( 400)-> Rv3316	0.62037	cytochrome
Rv0503c -( 595)-> Rv2246 -( 27)-> Rv0904c -( 201)-> Rv3455c -( 488)-> Rv0933 -( 571)-> Rv1258c	0.621528	pumps
Rv2524c -( 350)-> Rv2210c -( 590)-> Rv3356c -( 582)-> Rv3065	0.62381	pumps
Rv0503c -( 595)-> Rv2246 -( 264)-> Rv2925c -( 223)-> Rv2906c -( 592)-> Rv2994	0.624053	pumps
Rv0533c -( 580)-> Rv3644c -( 542)-> Rv2219 -( 370)-> Rv2196	0.625	cytochrome
Rv1483 -( 506)-> Rv1008 -( 523)-> Rv1412 -( 196)-> Rv1410c	0.625	pumps
Rv2243 -( 232)-> Rv1008 -( 523)-> Rv1412 -( 196)-> Rv1410c	0.625	pumps
Rv3279c -( 201)-> Rv2752c -( 413)-> Rv2883c -( 467)-> Rv2333c	0.629371	pumps
Rv3801c -( 350)-> Rv2524c -( 194)-> Rv2522c -( 556)-> Rv2200c	0.630952	cytochrome
Rv2524c -( 350)-> Rv2210c -( 8)-> Rv0189c -( 422)-> Rv0191	0.634921	pumps
Rv0533c -( 432)-> Rv2921c -( 590)-> Rv3240c -( 323)-> Rv3239c	0.635965	pumps
Rv0904c -( 534)-> Rv3370c -( 595)-> Rv2882c -( 584)-> Rv0783c	0.636364	pumps
Rv2245 -( 527)-> Rv0769 -( 559)-> Rv0764c -( 475)-> Rv2276	0.638158	cytochrome
Rv3800c -( 571)-> Rv1459c -( 583)-> Rv1828 -( 544)-> Rv2196	0.638889	cytochrome
Rv0824c -( 162)-> Rv0823c -( 512)-> Rv2782c -( 578)-> Rv2193 -( 1)-> Rv3043c	0.642767	cytochrome
Rv0904c -( 100)-> Rv3710 -( 200)-> Rv0694	0.642857	cytochrome
Rv0904c -( 100)-> Rv3710 -( 200)-> Rv1872c	0.642857	cytochrome
Rv1484 -( 44)-> Rv1485 -( 23)-> Rv2678c -( 566)-> Rv2276	0.642857	cytochrome
Rv0503c -( 595)-> Rv2246 -( 9)-> Rv0533c -( 596)-> Rv2238c -( 569)-> Rv2687c -( 82)-> Rv2686c	0.64424	pumps
Rv0904c -( 522)-> Rv2839c -( 493)-> Rv2457c -( 128)-> Rv2456c	0.644444	pumps
Rv2245 -( 548)-> Rv2922c -( 552)-> Rv3913 -( 299)-> Rv1620c	0.645833	cytochrome
Rv3799c -( 67)-> Rv3800c -( 584)-> Rv3909 -( 316)-> Rv2696c -( 595)-> Rv2194	0.64881	cytochrome
Rv3800c -( 598)-> Rv1925 -( 350)-> Rv1071c -( 453)-> Rv3065	0.64903	pumps
Rv3799c -( 90)-> Rv3667 -( 367)-> Rv1625c -( 469)-> Rv1620c	0.649573	cytochrome
Rv3799c -( 90)-> Rv3667 -( 367)-> Rv1625c -( 469)-> Rv1621c	0.649573	cytochrome
Rv0645c -( 579)-> Rv0650 -( 520)-> Rv2190c -( 580)-> Rv2846c	0.65	pumps
Rv0644c -( 350)-> Rv1392 -( 551)-> Rv1689 -( 584)-> Rv1876 -( 259)-> Rv1877	0.653114	pumps
Rv2245 -( 400)-> Rv0896 -( 202)-> Rv2992c -( 375)-> Rv2994	0.653409	pumps
Rv2246 -( 400)-> Rv0896 -( 202)-> Rv2992c -( 375)-> Rv2994	0.653409	pumps
Rv0645c -( 579)-> Rv0650 -( 200)-> Rv1449c -( 285)-> Rv1451 -( 26)-> Rv2200c	0.657576	cytochrome
Rv0645c -( 579)-> Rv0650 -( 200)-> Rv1449c -( 285)-> Rv1451 -( 7)-> Rv2193	0.657576	cytochrome
Rv2524c -( 298)-> Rv0011c -( 595)-> Rv2992c -( 375)-> Rv2994	0.657576	pumps
Rv0642c -( 350)-> Rv1392 -( 551)-> Rv1689 -( 584)-> Rv1876 -( 259)-> Rv1877	0.659524	pumps
Rv0643c -( 350)-> Rv1392 -( 551)-> Rv1689 -( 584)-> Rv1876 -( 259)-> Rv1877	0.659524	pumps
Rv0470c -( 547)-> Rv0449c -( 575)-> Rv1832 -( 397)-> Rv2839c -( 276)-> Rv2782c -( 513)-> Rv1622c	0.662007	cytochrome
Rv0824c -( 162)-> Rv0823c -( 584)-> Rv2703 -( 517)-> Rv3240c -( 323)-> Rv3239c	0.662066	pumps
Rv2245 -( 548)-> Rv2922c -( 552)-> Rv3913 -( 167)-> Rv1621c	0.6625	cytochrome
Rv1094 -( 265)-> Rv1095 -( 599)-> Rv0337c -( 350)-> Rv0848 -( 60)-> Rv0849	0.663534	pumps
Rv3280 -( 88)-> Rv3667 -( 367)-> Rv1625c -( 469)-> Rv1620c	0.663743	cytochrome
Rv3280 -( 88)-> Rv3667 -( 367)-> Rv1625c -( 469)-> Rv1621c	0.663743	cytochrome
Rv0470c -( 547)-> Rv0449c -( 575)-> Rv1832 -( 397)-> Rv2839c -( 557)-> Rv2093c -( 584)-> Rv2068c	0.663819	pumps
Rv3229c -( 550)-> Rv1206 -( 574)-> Rv1436 -( 32)-> Rv1449c -( 285)-> Rv1451	0.663826	cytochrome
Rv2523c -( 84)-> Rv2524c -( 350)-> Rv1750c -( 336)-> Rv3521 -( 521)-> Rv0342	0.665123	pumps
Rv3800c -( 584)-> Rv3909 -( 316)-> Rv2696c -( 290)-> Rv2689c -( 388)-> Rv2686c	0.665966	pumps
Rv0904c -( 245)-> Rv3846 -( 402)-> Rv3240c	0.666667	HGT
Rv1483 -( 350)-> Rv2947c -( 274)-> Rv1181 -( 350)-> Rv1882c -( 104)-> Rv1880c	0.666667	cytochrome
Rv1483 -( 350)-> Rv2947c -( 274)-> Rv1181 -( 350)-> Rv1882c -( 350)-> Rv0136	0.666667	cytochrome
Rv1483 -( 350)-> Rv2947c -( 274)-> Rv1181 -( 350)-> Rv1882c -( 350)-> Rv0327c	0.666667	cytochrome
Rv1483 -( 350)-> Rv2947c -( 274)-> Rv1181 -( 350)-> Rv1882c -( 350)-> Rv0778	0.666667	cytochrome
Rv1483 -( 350)-> Rv2947c -( 274)-> Rv1181 -( 350)-> Rv1882c -( 350)-> Rv1394c	0.666667	cytochrome
Rv1483 -( 350)-> Rv2947c -( 274)-> Rv1181 -( 350)-> Rv1882c -( 350)-> Rv1666c	0.666667	cytochrome
Rv1483 -( 350)-> Rv2947c -( 274)-> Rv1181 -( 350)-> Rv1882c -( 350)-> Rv1777	0.666667	cytochrome
Rv1483 -( 350)-> Rv2947c -( 274)-> Rv1181 -( 350)-> Rv1882c -( 350)-> Rv1785c	0.666667	cytochrome
Rv1483 -( 350)-> Rv2947c -( 274)-> Rv1181 -( 350)-> Rv1882c -( 350)-> Rv2266	0.666667	cytochrome
Rv1483 -( 350)-> Rv2947c -( 274)-> Rv1181 -( 350)-> Rv1882c -( 350)-> Rv2268c	0.666667	cytochrome
Rv1483 -( 350)-> Rv2947c -( 274)-> Rv1181 -( 350)-> Rv1882c -( 350)-> Rv3121	0.666667	cytochrome
Rv1483 -( 350)-> Rv2947c -( 274)-> Rv1181 -( 350)-> Rv1882c -( 350)-> Rv3518c	0.666667	cytochrome
Rv1483 -( 350)-> Rv2947c -( 274)-> Rv1181 -( 350)-> Rv1882c -( 350)-> Rv3685c	0.666667	cytochrome
Rv1483 -( 592)-> Rv3366 -( 589)-> Rv1547	0.666667	SOS
Rv2523c -( 84)-> Rv2524c -( 298)-> Rv0011c -( 595)-> Rv2992c -( 375)-> Rv2994	0.669921	pumps
Rv3229c -( 550)-> Rv1206 -( 561)-> Rv1393c -( 109)-> Rv1394c -( 350)-> Rv1256c -( 392)-> Rv1258c	0.672321	pumps
Rv2243 -( 200)-> Rv2496c -( 308)-> Rv2587c -( 600)-> Rv2194	0.675	cytochrome
Rv1483 -( 435)-> Rv3580c -( 481)-> Rv2440c -( 366)-> Rv3659c -( 63)-> Rv3660c	0.675245	HGT
Rv3279c -( 599)-> Rv3601c -( 67)-> Rv0337c -( 350)-> Rv0848 -( 60)-> Rv0849	0.675439	pumps
Rv0824c -( 162)-> Rv0823c -( 386)-> Rv3708c -( 592)-> Rv2870c -( 324)-> Rv2871 -( 546)-> Rv2874	0.676101	cytochrome
Rv0824c -( 162)-> Rv0823c -( 565)-> Rv1165 -( 419)-> Rv0529	0.676101	cytochrome
Rv0503c -( 475)-> Rv0505c -( 100)-> Rv3834c -( 488)-> Rv2584c -( 540)-> Rv1621c	0.67619	cytochrome
Rv0503c -( 475)-> Rv0505c -( 100)-> Rv3834c -( 488)-> Rv2584c -( 593)-> Rv1620c	0.67619	cytochrome
Rv2243 -( 202)-> Rv2925c -( 500)-> Rv3602c -( 589)-> Rv2720	0.678571	SOS
Rv0503c -( 595)-> Rv2246 -( 328)-> Rv1008 -( 307)-> Rv2093c -( 584)-> Rv2068c	0.678895	pumps
Rv0642c -( 541)-> Rv0449c -( 91)-> Rv0445c -( 577)-> Rv2874	0.68254	cytochrome
Rv0643c -( 544)-> Rv0449c -( 91)-> Rv0445c -( 577)-> Rv2874	0.68254	cytochrome
Rv0644c -( 596)-> Rv0449c -( 91)-> Rv0445c -( 577)-> Rv2874	0.68254	cytochrome
Rv0645c -( 511)-> Rv0449c -( 91)-> Rv0445c -( 577)-> Rv2874	0.68254	cytochrome
Rv0533c -( 566)-> Rv1144 -( 350)-> Rv0632c -( 427)-> Rv0631c	0.683333	SOS
Rv0470c -( 466)-> Rv0472c -( 596)-> Rv0876c -( 477)-> Rv3316	0.6875	cytochrome
Rv0642c -( 350)-> Rv0892 -( 200)-> Rv0337c -( 366)-> Rv0339c -( 227)-> Rv0342	0.6875	pumps
Rv3800c -( 600)-> Rv3910 -( 392)-> Rv2152c -( 444)-> Rv3240c	0.6875	HGT
Rv3799c -( 386)-> Rv3279c -( 201)-> Rv3157 -( 553)-> Rv2093c -( 584)-> Rv2068c	0.687923	pumps
Rv0644c -( 350)-> Rv0892 -( 200)-> Rv0337c -( 366)-> Rv0339c -( 227)-> Rv0342	0.687943	pumps
Rv0643c -( 350)-> Rv2580c -( 396)-> Rv2584c -( 578)-> Rv1623c	0.690476	cytochrome
Rv0645c -( 305)-> Rv0647c -( 448)-> Rv2572c -( 273)-> Rv2584c -( 578)-> Rv1623c	0.690476	cytochrome
Rv2524c -( 350)-> Rv2210c -( 539)-> Rv3715c -( 380)-> Rv2737c	0.690476	SOS
Rv3229c -( 380)-> Rv3232c -( 490)-> Rv2572c -( 537)-> Rv3913 -( 299)-> Rv1620c	0.690476	cytochrome
Rv3800c -( 584)-> Rv3909 -( 316)-> Rv2696c -( 290)-> Rv2689c -( 381)-> Rv2687c	0.690476	pumps
Rv3800c -( 584)-> Rv3909 -( 347)-> Rv3913 -( 348)-> Rv2737c	0.690476	SOS
Rv0470c -( 547)-> Rv0449c -( 574)-> Rv0503c -( 595)-> Rv2246 -( 392)-> Rv1018c -( 227)-> Rv0527	0.69172	cytochrome
Rv0824c -( 162)-> Rv0823c -( 204)-> Rv0772 -( 542)-> Rv0764c -( 555)-> Rv1777	0.692767	cytochrome
Rv0824c -( 162)-> Rv0823c -( 204)-> Rv0772 -( 542)-> Rv0764c -( 589)-> Rv1394c	0.692767	cytochrome
Rv0824c -( 162)-> Rv0823c -( 584)-> Rv2703 -( 587)-> Rv1253 -( 574)-> Rv0629c	0.692767	SOS
Rv0824c -( 162)-> Rv0823c -( 584)-> Rv2703 -( 587)-> Rv1253 -( 587)-> Rv0630c	0.692767	SOS
Rv0904c -( 224)-> Rv0905 -( 553)-> Rv1071c -( 453)-> Rv3065	0.692857	pumps
Rv2523c -( 43)-> Rv2522c -( 574)-> Rv3043c -( 562)-> Rv2194	0.694444	cytochrome
Rv2524c -( 350)-> Rv2928 -( 595)-> Rv1348 -( 31)-> Rv1349 -( 419)-> Rv1623c	0.694444	cytochrome
Rv0644c -( 350)-> Rv3248c -( 486)-> Rv3240c -( 335)-> Rv3238c -( 499)-> Rv3726 -( 588)-> Rv3729 -( 462)-> Rv3728	0.699856	pumps
Rv0904c -( 174)-> Rv3708c -( 304)-> Rv2678c -( 560)-> Rv0529	0.7	cytochrome
Rv0904c -( 174)-> Rv3708c -( 356)-> Rv2737c	0.7	SOS
Rv0904c -( 174)-> Rv3708c -( 592)-> Rv2870c -( 324)-> Rv2871 -( 546)-> Rv2874	0.7	cytochrome
Rv3279c -( 336)-> Rv3284 -( 552)-> Rv2680 -( 299)-> Rv2196	0.7	cytochrome
Rv3280 -( 235)-> Rv3284 -( 552)-> Rv2680 -( 299)-> Rv2196	0.7	cytochrome
Rv3801c -( 350)-> Rv3039c -( 232)-> Rv3043c -( 460)-> Rv2196	0.7	cytochrome
Rv3285 -( 434)-> Rv0823c -( 565)-> Rv1165 -( 419)-> Rv0529	0.702381	cytochrome
Rv0642c -( 350)-> Rv3248c -( 486)-> Rv3240c -( 335)-> Rv3238c -( 499)-> Rv3726 -( 588)-> Rv3729 -( 462)-> Rv3728	0.702603	pumps
Rv0643c -( 350)-> Rv3248c -( 486)-> Rv3240c -( 335)-> Rv3238c -( 499)-> Rv3726 -( 588)-> Rv3729 -( 462)-> Rv3728	0.705808	pumps
Rv0643c -( 350)-> Rv0892 -( 200)-> Rv0337c -( 366)-> Rv0339c -( 227)-> Rv0342	0.706667	pumps
Rv3229c -( 380)-> Rv3232c -( 490)-> Rv2572c -( 537)-> Rv3913 -( 167)-> Rv1621c	0.707143	cytochrome
Rv0533c -( 566)-> Rv1144 -( 350)-> Rv0632c -( 441)-> Rv0630c	0.708333	SOS
Rv0533c -( 566)-> Rv1144 -( 350)-> Rv0632c -( 576)-> Rv0629c	0.708333	SOS
Rv3801c -( 350)-> Rv1071c -( 554)-> Rv2890c -( 163)-> Rv1547	0.708333	SOS
Rv3801c -( 350)-> Rv1071c -( 554)-> Rv2890c -( 514)-> Rv2737c	0.708333	SOS
Rv0533c -( 36)-> Rv1484 -( 568)-> Rv3665c -( 482)-> Rv0933	0.711111	pumps
Rv0645c -( 567)-> Rv0649 -( 200)-> Rv2496c -( 202)-> Rv3659c	0.715909	HGT
Rv0904c -( 245)-> Rv3846 -( 402)-> Rv3240c -( 323)-> Rv3239c	0.719298	pumps
Rv2524c -( 350)-> Rv1750c -( 520)-> Rv0343 -( 522)-> Rv3090 -( 491)-> Rv3727 -( 360)-> Rv3728	0.719444	pumps
Rv0643c -( 350)-> Rv2580c -( 396)-> Rv2584c -( 569)-> Rv1622c	0.722222	cytochrome
Rv0645c -( 305)-> Rv0647c -( 448)-> Rv2572c -( 273)-> Rv2584c -( 569)-> Rv1622c	0.722222	cytochrome
Rv0904c -( 100)-> Rv3667 -( 367)-> Rv1625c -( 274)-> Rv1623c	0.722222	cytochrome
Rv1484 -( 491)-> Rv2725c -( 500)-> Rv2584c -( 578)-> Rv1623c	0.72381	cytochrome
Rv3280 -( 131)-> Rv3279c -( 220)-> Rv3152 -( 268)-> Rv2193	0.725	cytochrome
Rv3279c -( 599)-> Rv3601c -( 100)-> Rv0768 -( 494)-> Rv0766c	0.72549	cytochrome
Rv3799c -( 350)-> Rv3522 -( 200)-> Rv2495c -( 71)-> Rv1248c -( 542)-> Rv1250	0.729371	pumps
Rv3229c -( 380)-> Rv3232c -( 490)-> Rv2572c -( 100)-> Rv2201 -( 233)-> Rv2200c	0.732143	cytochrome
Rv3285 -( 434)-> Rv0823c -( 384)-> Rv0825c -( 497)-> Rv3660c	0.735714	HGT
Rv2524c -( 350)-> Rv2928 -( 595)-> Rv1348 -( 31)-> Rv1349 -( 428)-> Rv1622c	0.736111	cytochrome
Rv1094 -( 265)-> Rv1095 -( 599)-> Rv0337c -( 366)-> Rv0339c -( 227)-> Rv0342	0.738095	pumps
Rv0533c -( 400)-> Rv0896 -( 129)-> Rv1248c -( 542)-> Rv1250	0.738462	pumps
Rv3229c -( 550)-> Rv1206 -( 574)-> Rv1436 -( 533)-> Rv0951 -( 350)-> Rv3316	0.739583	cytochrome
Rv3800c -( 600)-> Rv3910 -( 392)-> Rv2152c -( 444)-> Rv3240c -( 323)-> Rv3239c	0.740132	pumps
Rv0503c -( 564)-> Rv2503c -( 400)-> Rv3522 -( 400)-> Rv2454c -( 408)-> Rv2456c	0.742394	pumps
Rv3279c -( 100)-> Rv2672 -( 506)-> Rv2590 -( 350)-> Rv0632c -( 441)-> Rv0630c	0.742647	SOS
Rv3279c -( 100)-> Rv2672 -( 506)-> Rv2590 -( 350)-> Rv0632c -( 576)-> Rv0629c	0.742647	SOS
Rv0904c -( 522)-> Rv2839c -( 557)-> Rv2093c -( 584)-> Rv2068c	0.743478	pumps
Rv0470c -( 547)-> Rv0449c -( 575)-> Rv1832 -( 397)-> Rv2839c -( 156)-> Rv3462c -( 302)-> Rv1621c	0.745341	cytochrome
Rv0470c -( 547)-> Rv0449c -( 575)-> Rv1832 -( 397)-> Rv2839c -( 156)-> Rv3462c -( 526)-> Rv1620c	0.745341	cytochrome
Rv3280 -( 88)-> Rv3667 -( 100)-> Rv3710 -( 50)-> Rv0189c -( 422)-> Rv0191	0.747076	pumps
Rv1094 -( 259)-> Rv1093 -( 100)-> Rv0768 -( 488)-> Rv0764c -( 475)-> Rv2276	0.74988	cytochrome
Rv0533c -( 580)-> Rv3644c -( 542)-> Rv2219 -( 308)-> Rv2194	0.75	cytochrome
Rv0645c -( 305)-> Rv0647c -( 418)-> Rv0512 -( 595)-> Rv0764c	0.75	cytochrome
Rv0645c -( 305)-> Rv0647c -( 448)-> Rv2572c -( 202)-> Rv2593c	0.75	SOS
Rv0904c -( 595)-> Rv3068c -( 100)-> Rv0046c -( 367)-> Rv0037c	0.75	pumps
Rv1350 -( 357)-> Rv1348 -( 472)-> Rv2386c -( 252)-> Rv2192c -( 171)-> Rv2196	0.75	cytochrome
Rv1484 -( 504)-> Rv2572c -( 480)-> Rv1547	0.75	SOS
Rv1484 -( 491)-> Rv2725c -( 500)-> Rv2584c -( 569)-> Rv1622c	0.755556	cytochrome
Rv0824c -( 162)-> Rv0823c -( 574)-> Rv0002 -( 152)-> Rv1547	0.759434	SOS
Rv0824c -( 162)-> Rv0823c -( 574)-> Rv0002 -( 395)-> Rv3370c	0.759434	SOS
Rv0503c -( 564)-> Rv2503c -( 509)-> Rv2496c -( 460)-> Rv2764c -( 234)-> Rv0631c	0.763228	SOS
Rv0904c -( 245)-> Rv3846 -( 555)-> Rv3152 -( 268)-> Rv2193	0.766667	cytochrome
Rv1484 -( 251)-> Rv1438 -( 233)-> Rv3152 -( 268)-> Rv2193	0.766667	cytochrome
Rv1094 -( 265)-> Rv1095 -( 312)-> Rv3419c -( 550)-> Rv3240c	0.771429	HGT
Rv2246 -( 424)-> Rv2786c -( 439)-> Rv3393 -( 576)-> Rv2193	0.772727	cytochrome
Rv3800c -( 584)-> Rv3909 -( 488)-> Rv2195 -( 467)-> Rv2200c	0.77381	cytochrome
Rv0645c -( 579)-> Rv0650 -( 520)-> Rv2190c -( 580)-> Rv2846c -( 598)-> Rv1877	0.775	pumps
Rv2246 -( 464)-> Rv1449c -( 76)-> Rv3068c -( 100)-> Rv0046c -( 367)-> Rv0037c	0.775	pumps
Rv0642c -( 350)-> Rv1908c -( 586)-> Rv3721c -( 362)-> Rv3370c	0.777778	SOS
Rv0643c -( 350)-> Rv1908c -( 586)-> Rv3721c -( 362)-> Rv3370c	0.777778	SOS
Rv0644c -( 350)-> Rv1908c -( 586)-> Rv3721c -( 362)-> Rv3370c	0.777778	SOS
Rv3279c -( 201)-> Rv3157 -( 553)-> Rv2093c -( 559)-> Rv0529	0.777778	cytochrome
Rv3801c -( 350)-> Rv0768 -( 579)-> Rv3913 -( 299)-> Rv1620c -( 39)-> Rv1623c	0.777778	cytochrome
Rv0645c -( 567)-> Rv0649 -( 200)-> Rv2496c -( 202)-> Rv3659c -( 63)-> Rv3660c	0.778409	HGT
Rv0645c -( 579)-> Rv0650 -( 424)-> Rv2555c -( 511)-> Rv2882c -( 584)-> Rv0783c	0.778788	pumps
Rv0470c -( 547)-> Rv0449c -( 575)-> Rv1832 -( 511)-> Rv1310 -( 368)-> Rv2737c	0.779431	SOS
Rv3280 -( 350)-> Rv3522 -( 400)-> Rv3303c -( 100)-> Rv0694	0.782258	cytochrome
Rv3280 -( 350)-> Rv3522 -( 400)-> Rv3303c -( 100)-> Rv1872c	0.782258	cytochrome
Rv3280 -( 350)-> Rv3522 -( 547)-> Rv0760c -( 324)-> Rv0764c	0.782258	cytochrome
Rv3280 -( 350)-> Rv3522 -( 547)-> Rv0760c -( 426)-> Rv0766c	0.782258	cytochrome
Rv2524c -( 499)-> Rv3794 -( 446)-> Rv3394c -( 192)-> Rv3370c	0.783333	SOS
Rv3285 -( 326)-> Rv0533c -( 479)-> Rv1392 -( 350)-> Rv1988	0.783333	pumps
Rv3800c -( 579)-> Rv3394c -( 192)-> Rv3370c -( 287)-> Rv2720	0.783333	SOS
Rv3801c -( 350)-> Rv3039c -( 232)-> Rv3043c -( 9)-> Rv1451	0.783333	cytochrome
Rv0470c -( 547)-> Rv0449c -( 575)-> Rv1832 -( 397)-> Rv2839c -( 276)-> Rv2782c -( 345)-> Rv1451	0.787007	cytochrome
Rv0470c -( 547)-> Rv0449c -( 575)-> Rv1832 -( 577)-> Rv2925c -( 223)-> Rv2906c -( 592)-> Rv2994	0.787007	pumps
Rv0503c -( 564)-> Rv2503c -( 520)-> Rv2495c -( 100)-> Rv0694	0.787037	cytochrome
Rv0503c -( 564)-> Rv2503c -( 520)-> Rv2495c -( 100)-> Rv1872c	0.787037	cytochrome
Rv2523c -( 100)-> Rv1631 -( 432)-> Rv1633 -( 281)-> Rv3240c	0.79	HGT
Rv1350 -( 357)-> Rv1348 -( 472)-> Rv2386c -( 252)-> Rv2192c -( 152)-> Rv2194	0.791667	cytochrome
Rv1483 -( 541)-> Rv2746c -( 576)-> Rv1259 -( 221)-> Rv1258c	0.791667	pumps
Rv1483 -( 506)-> Rv1008 -( 307)-> Rv2093c -( 584)-> Rv2068c	0.793478	pumps
Rv2243 -( 253)-> Rv2922c -( 567)-> Rv2882c -( 584)-> Rv0783c	0.795455	pumps
Rv3285 -( 335)-> Rv3799c -( 350)-> Rv3522 -( 400)-> Rv2454c -( 408)-> Rv2456c	0.796266	pumps
Rv0242c -( 200)-> Rv0533c -( 590)-> Rv1589 -( 254)-> Rv3240c	0.8	HGT
Rv0503c -( 219)-> Rv0504c -( 486)-> Rv2199c -( 25)-> Rv2200c	0.8	cytochrome
Rv2245 -( 412)-> Rv1449c -( 76)-> Rv3068c -( 100)-> Rv0046c -( 367)-> Rv0037c	0.8	pumps
Rv1094 -( 259)-> Rv1093 -( 596)-> Rv3580c -( 580)-> Rv1633 -( 60)-> Rv1634	0.801313	pumps
Rv3799c -( 90)-> Rv3667 -( 541)-> Rv3419c -( 569)-> Rv0529 -( 558)-> Rv2196	0.805128	cytochrome
Rv1483 -( 435)-> Rv3580c -( 550)-> Rv2839c -( 493)-> Rv2457c -( 128)-> Rv2456c	0.80719	pumps
Rv1094 -( 259)-> Rv1093 -( 596)-> Rv3580c -( 567)-> Rv3913 -( 299)-> Rv1620c	0.807724	cytochrome
Rv0645c -( 561)-> Rv0648 -( 505)-> Rv0852 -( 350)-> Rv0632c -( 427)-> Rv0631c	0.808333	SOS
Rv0533c -( 245)-> Rv2925c -( 500)-> Rv3602c -( 589)-> Rv2720	0.809524	SOS
Rv0642c -( 350)-> Rv0853c -( 100)-> Rv2497c -( 400)-> Rv3316	0.809524	cytochrome
Rv0642c -( 350)-> Rv1392 -( 551)-> Rv1689 -( 352)-> Rv2883c -( 395)-> Rv0783c	0.809524	pumps
Rv0643c -( 350)-> Rv0853c -( 100)-> Rv2497c -( 400)-> Rv3316	0.809524	cytochrome
Rv0643c -( 350)-> Rv1392 -( 551)-> Rv1689 -( 352)-> Rv2883c -( 395)-> Rv0783c	0.809524	pumps
Rv2243 -( 500)-> Rv0952 -( 503)-> Rv1463 -( 551)-> Rv3065	0.8125	pumps
Rv3229c -( 380)-> Rv3232c -( 490)-> Rv2572c -( 528)-> Rv3914 -( 545)-> Rv1253 -( 574)-> Rv0629c	0.815476	SOS
Rv3229c -( 380)-> Rv3232c -( 490)-> Rv2572c -( 528)-> Rv3914 -( 545)-> Rv1253 -( 587)-> Rv0630c	0.815476	SOS
Rv0904c -( 224)-> Rv0905 -( 553)-> Rv1071c -( 453)-> Rv3065 -( 527)-> Rv1877	0.817857	pumps
Rv0824c -( 162)-> Rv0823c -( 386)-> Rv3708c -( 378)-> Rv3710 -( 200)-> Rv0694	0.818958	cytochrome
Rv0824c -( 162)-> Rv0823c -( 386)-> Rv3708c -( 378)-> Rv3710 -( 200)-> Rv1872c	0.818958	cytochrome
Rv0503c -( 564)-> Rv2503c -( 509)-> Rv2496c -( 460)-> Rv2764c -( 305)-> Rv0629c	0.82037	SOS
Rv0503c -( 564)-> Rv2503c -( 509)-> Rv2496c -( 460)-> Rv2764c -( 434)-> Rv0630c	0.82037	SOS
Rv2524c -( 350)-> Rv3302c -( 119)-> Rv3303c -( 42)-> Rv1248c -( 542)-> Rv1250	0.821795	pumps
Rv3229c -( 550)-> Rv1206 -( 574)-> Rv1436 -( 32)-> Rv1449c -( 309)-> Rv2720	0.822917	SOS
Rv3229c -( 550)-> Rv1206 -( 574)-> Rv1436 -( 369)-> Rv1440 -( 586)-> Rv2194	0.822917	cytochrome
Rv1094 -( 265)-> Rv1095 -( 312)-> Rv3419c -( 550)-> Rv3240c -( 323)-> Rv3239c	0.82406	pumps
Rv1094 -( 259)-> Rv1093 -( 596)-> Rv3580c -( 567)-> Rv3913 -( 167)-> Rv1621c	0.82439	cytochrome
Rv0503c -( 564)-> Rv2503c -( 400)-> Rv3522 -( 14)-> Rv3521 -( 521)-> Rv0342	0.828704	pumps
Rv3800c -( 579)-> Rv3394c -( 192)-> Rv3370c -( 595)-> Rv2882c -( 584)-> Rv0783c	0.828788	pumps
Rv3799c -( 386)-> Rv3279c -( 201)-> Rv2752c -( 413)-> Rv2883c -( 467)-> Rv2333c	0.829371	pumps
Rv3799c -( 90)-> Rv3667 -( 486)-> Rv0041 -( 459)-> Rv1412 -( 196)-> Rv1410c	0.830128	pumps
Rv0642c -( 350)-> Rv1392 -( 325)-> Rv2733c -( 229)-> Rv2737c	0.833333	SOS
Rv0643c -( 350)-> Rv1392 -( 325)-> Rv2733c -( 229)-> Rv2737c	0.833333	SOS
Rv0644c -( 350)-> Rv0853c -( 100)-> Rv2497c -( 400)-> Rv3316	0.833333	cytochrome
Rv0645c -( 305)-> Rv0647c -( 204)-> Rv2924c -( 231)-> Rv1547	0.833333	SOS
Rv0645c -( 305)-> Rv0647c -( 431)-> Rv3116 -( 523)-> Rv2737c	0.833333	SOS
Rv0645c -( 561)-> Rv0648 -( 505)-> Rv0852 -( 350)-> Rv0632c -( 441)-> Rv0630c	0.833333	SOS
Rv0645c -( 561)-> Rv0648 -( 505)-> Rv0852 -( 350)-> Rv0632c -( 576)-> Rv0629c	0.833333	SOS
Rv1094 -( 403)-> Rv1096 -( 480)-> Rv0016c -( 595)-> Rv1547	0.833333	SOS
Rv2523c -( 43)-> Rv2522c -( 501)-> Rv2924c -( 231)-> Rv1547	0.833333	SOS
Rv2524c -( 464)-> Rv2918c -( 580)-> Rv2870c -( 324)-> Rv2871 -( 546)-> Rv2874	0.833333	cytochrome
Rv3285 -( 436)-> Rv1108c -( 536)-> Rv2845c -( 236)-> Rv2846c	0.840909	pumps
Rv3799c -( 350)-> Rv3522 -( 547)-> Rv0760c -( 324)-> Rv0764c	0.840909	cytochrome
Rv3799c -( 350)-> Rv3522 -( 547)-> Rv0760c -( 426)-> Rv0766c	0.840909	cytochrome
Rv2523c -( 100)-> Rv1631 -( 432)-> Rv1633 -( 281)-> Rv3240c -( 323)-> Rv3239c	0.842632	pumps
Rv3280 -( 88)-> Rv3667 -( 486)-> Rv0041 -( 459)-> Rv1412 -( 196)-> Rv1410c	0.844298	pumps
Rv1094 -( 259)-> Rv1093 -( 100)-> Rv1905c -( 200)-> Rv1257c -( 97)-> Rv1258c	0.845819	pumps
Rv2246 -( 510)-> Rv1389 -( 574)-> Rv2440c -( 241)-> Rv1253 -( 574)-> Rv0629c	0.845833	SOS
Rv2246 -( 510)-> Rv1389 -( 574)-> Rv2440c -( 241)-> Rv1253 -( 587)-> Rv0630c	0.845833	SOS
Rv1484 -( 218)-> Rv1601 -( 415)-> Rv1876 -( 259)-> Rv1877	0.85	pumps
Rv0242c -( 200)-> Rv0533c -( 590)-> Rv1589 -( 254)-> Rv3240c -( 323)-> Rv3239c	0.852632	pumps
Rv0470c -( 547)-> Rv0449c -( 575)-> Rv1832 -( 89)-> Rv3303c -( 100)-> Rv0694	0.862765	cytochrome
Rv0470c -( 547)-> Rv0449c -( 575)-> Rv1832 -( 89)-> Rv3303c -( 100)-> Rv1872c	0.862765	cytochrome
Rv3280 -( 350)-> Rv3522 -( 259)-> Rv3524 -( 536)-> Rv3238c -( 279)-> Rv3239c	0.865591	pumps
Rv3279c -( 354)-> Rv3275c -( 27)-> Rv0808 -( 588)-> Rv1412 -( 196)-> Rv1410c	0.86859	pumps
Rv0503c -( 475)-> Rv0505c -( 100)-> Rv1077 -( 100)-> Rv2458 -( 389)-> Rv2459	0.871795	pumps
Rv1484 -( 251)-> Rv1438 -( 428)-> Rv2883c -( 467)-> Rv2333c	0.871795	pumps
Rv3279c -( 310)-> Rv1596 -( 203)-> Rv1552 -( 185)-> Rv1248c -( 542)-> Rv1250	0.871795	pumps
Rv1484 -( 504)-> Rv2572c -( 100)-> Rv2201 -( 233)-> Rv2200c	0.875	cytochrome
Rv1484 -( 539)-> Rv3464 -( 416)-> Rv3462c -( 302)-> Rv1621c	0.875	cytochrome
Rv1484 -( 539)-> Rv3464 -( 416)-> Rv3462c -( 526)-> Rv1620c	0.875	cytochrome
Rv2245 -( 370)-> Rv2242 -( 359)-> Rv3258c -( 412)-> Rv2194	0.875	cytochrome
Rv2245 -( 370)-> Rv2242 -( 359)-> Rv3258c -( 567)-> Rv2196	0.875	cytochrome
Rv3280 -( 131)-> Rv3279c -( 220)-> Rv3152 -( 232)-> Rv3043c	0.875	cytochrome
Rv3280 -( 133)-> Rv2501c -( 440)-> Rv0823c -( 304)-> Rv2593c	0.875	SOS
Rv3285 -( 575)-> Rv2535c -( 540)-> Rv2192c -( 123)-> Rv2193	0.875	cytochrome
Rv3229c -( 550)-> Rv1206 -( 152)-> Rv1207 -( 542)-> Rv1201c -( 524)-> Rv3065	0.877083	pumps
Rv0242c -( 436)-> Rv2243 -( 504)-> Rv0422c -( 208)-> Rv0524 -( 557)-> Rv3065	0.877976	pumps
Rv1350 -( 205)-> Rv2243 -( 504)-> Rv0422c -( 208)-> Rv0524 -( 557)-> Rv3065	0.880682	pumps
Rv3229c -( 550)-> Rv1206 -( 574)-> Rv1436 -( 600)-> Rv1392 -( 350)-> Rv2689c -( 388)-> Rv2686c	0.88174	pumps
Rv3800c -( 571)-> Rv1459c -( 583)-> Rv1828 -( 308)-> Rv2194	0.888889	cytochrome
Rv3229c -( 550)-> Rv1206 -( 574)-> Rv1436 -( 348)-> Rv2924c -( 592)-> Rv3370c	0.90625	SOS
Rv3229c -( 550)-> Rv1206 -( 574)-> Rv1436 -( 372)-> Rv2093c -( 559)-> Rv0529	0.90625	cytochrome
Rv3229c -( 550)-> Rv1206 -( 574)-> Rv1436 -( 600)-> Rv1392 -( 350)-> Rv2689c -( 381)-> Rv2687c	0.90625	pumps
Rv0644c -( 350)-> Rv2580c -( 280)-> Rv3024c -( 493)-> Rv1821	0.916667	HGT
Rv0645c -( 305)-> Rv0647c -( 204)-> Rv2924c -( 592)-> Rv3370c	0.916667	SOS
Rv0645c -( 305)-> Rv0647c -( 418)-> Rv0512 -( 379)-> Rv0529	0.916667	cytochrome
Rv0904c -( 245)-> Rv3846 -( 555)-> Rv3152 -( 232)-> Rv3043c	0.916667	cytochrome
Rv2523c -( 43)-> Rv2522c -( 501)-> Rv2924c -( 592)-> Rv3370c	0.916667	SOS
Rv3279c -( 442)-> Rv1589 -( 532)-> Rv3024c -( 493)-> Rv1821	0.916667	HGT
Rv3280 -( 133)-> Rv2501c -( 440)-> Rv0823c -( 445)-> Rv1629	0.916667	SOS
Rv3799c -( 350)-> Rv3522 -( 259)-> Rv3524 -( 536)-> Rv3238c -( 279)-> Rv3239c	0.924242	pumps
Rv1483 -( 511)-> Rv2748c -( 600)-> Rv2869c -( 356)-> Rv2871 -( 546)-> Rv2874	0.933333	cytochrome
Rv0470c -( 466)-> Rv0472c -( 596)-> Rv0876c -( 471)-> Rv0883c -( 596)-> Rv2194	0.9375	cytochrome
Rv2243 -( 500)-> Rv0952 -( 503)-> Rv1463 -( 551)-> Rv3065 -( 527)-> Rv1877	0.9375	pumps
Rv3229c -( 550)-> Rv1206 -( 152)-> Rv1207 -( 542)-> Rv1201c -( 524)-> Rv3065 -( 527)-> Rv2846c	0.939583	pumps
Rv3229c -( 380)-> Rv3232c -( 490)-> Rv2572c -( 224)-> Rv3366 -( 320)-> Rv1872c	0.940476	cytochrome
Rv3229c -( 380)-> Rv3232c -( 490)-> Rv2572c -( 224)-> Rv3366 -( 436)-> Rv0694	0.940476	cytochrome
Rv3801c -( 350)-> Rv0768 -( 579)-> Rv3913 -( 299)-> Rv1620c -( 28)-> Rv1622c	0.944444	cytochrome
Rv0824c -( 162)-> Rv0823c -( 512)-> Rv0904c -( 578)-> Rv1079 -( 100)-> Rv2458 -( 389)-> Rv2459	0.947896	pumps
Rv3800c -( 571)-> Rv1459c -( 518)-> Rv3521 -( 530)-> Rv0585c -( 590)-> Rv0849	0.955556	pumps
Rv0645c -( 567)-> Rv0649 -( 200)-> Rv0462 -( 100)-> Rv0694	0.958333	cytochrome
Rv0645c -( 567)-> Rv0649 -( 200)-> Rv0462 -( 100)-> Rv1872c	0.958333	cytochrome
Rv2245 -( 536)-> Rv3223c -( 558)-> Rv2069 -( 330)-> Rv2068c	0.958333	pumps
Rv3799c -( 350)-> Rv3522 -( 259)-> Rv3524 -( 536)-> Rv3238c -( 499)-> Rv3726 -( 588)-> Rv3729 -( 462)-> Rv3728	0.959596	pumps
Rv0533c -( 36)-> Rv1484 -( 568)-> Rv3665c -( 482)-> Rv0933 -( 571)-> Rv1258c	0.961111	pumps
Rv3280 -( 88)-> Rv3667 -( 600)-> Rv0733 -( 30)-> Rv0732 -( 170)-> Rv1821	0.969298	HGT
Rv1350 -( 90)-> Rv2245 -( 536)-> Rv3223c -( 558)-> Rv2069 -( 330)-> Rv2068c	0.975	pumps
Rv0642c -( 350)-> Rv0853c -( 200)-> Rv1820 -( 93)-> Rv1821	0.97619	HGT
Rv0643c -( 350)-> Rv0853c -( 200)-> Rv1820 -( 93)-> Rv1821	0.97619	HGT
Rv3279c -( 336)-> Rv3284 -( 572)-> Rv0815c -( 276)-> Rv3120 -( 578)-> Rv2874	0.97619	cytochrome
Rv3280 -( 235)-> Rv3284 -( 572)-> Rv0815c -( 276)-> Rv3120 -( 578)-> Rv2874	0.97619	cytochrome
Rv3285 -( 260)-> Rv3284 -( 572)-> Rv0815c -( 276)-> Rv3120 -( 578)-> Rv2874	0.97619	cytochrome
Rv0503c -( 574)-> Rv0449c -( 541)-> Rv0642c -( 350)-> Rv2580c -( 350)-> Rv1988	0.978333	pumps
Rv2523c -( 100)-> Rv1631 -( 527)-> Rv2440c -( 572)-> Rv2690c -( 579)-> Rv2686c	0.99	pumps
Rv2243 -( 279)-> Rv3559c -( 385)-> Rv3565 -( 200)-> Rv3339c -( 506)-> Rv1634	0.99359	pumps
Rv3279c -( 599)-> Rv3601c -( 67)-> Rv0337c -( 191)-> Rv3339c -( 506)-> Rv1634	0.99359	pumps
Rv0645c -( 567)-> Rv0649 -( 200)-> Rv0462 -( 6)-> Rv1248c -( 542)-> Rv1250	0.996795	pumps
Rv3229c -( 551)-> Rv3233c -( 336)-> Rv1543 -( 413)-> Rv1547	1	SOS
Rv3279c -( 442)-> Rv1589 -( 318)-> Rv3366 -( 320)-> Rv1872c	1	cytochrome
Rv3279c -( 442)-> Rv1589 -( 318)-> Rv3366 -( 436)-> Rv0694	1	cytochrome
Rv3229c -( 550)-> Rv1206 -( 152)-> Rv1207 -( 542)-> Rv1201c -( 524)-> Rv3065 -( 527)-> Rv1877	1.00208	pumps
Rv0470c -( 547)-> Rv0449c -( 480)-> Rv3392c -( 400)-> Rv3393 -( 576)-> Rv2193	1.00769	cytochrome
Rv3285 -( 201)-> Rv2537c -( 472)-> Rv3565 -( 282)-> Rv0848 -( 60)-> Rv0849	1.00877	pumps
Rv0904c -( 100)-> Rv3546 -( 395)-> Rv3545c	1.01282	cytochrome
Rv3800c -( 600)-> Rv3910 -( 547)-> Rv0038 -( 231)-> Rv0037c	1.02083	pumps
Rv2246 -( 424)-> Rv2786c -( 439)-> Rv3393 -( 565)-> Rv3043c	1.02273	cytochrome
Rv1094 -( 259)-> Rv1093 -( 100)-> Rv1905c -( 200)-> Rv1257c -( 387)-> Rv1256c	1.02439	cytochrome
Rv1094 -( 259)-> Rv1093 -( 373)-> Rv1302 -( 494)-> Rv2690c -( 579)-> Rv2686c	1.02439	pumps
Rv2243 -( 540)-> Rv2906c -( 254)-> Rv1299 -( 526)-> Rv1821	1.025	HGT
Rv2243 -( 540)-> Rv2906c -( 489)-> Rv1629	1.025	SOS
Rv0824c -( 456)-> Rv0822c -( 430)-> Rv1423 -( 307)-> Rv3258c -( 412)-> Rv2194	1.02692	cytochrome
Rv0824c -( 456)-> Rv0822c -( 430)-> Rv1423 -( 307)-> Rv3258c -( 567)-> Rv2196	1.02692	cytochrome
Rv1484 -( 236)-> Rv2540c -( 433)-> Rv0512 -( 595)-> Rv0764c	1.03333	cytochrome
Rv3799c -( 90)-> Rv3667 -( 192)-> Rv2967c -( 400)-> Rv3316	1.03846	cytochrome
Rv2523c -( 100)-> Rv1631 -( 53)-> Rv1630 -( 407)-> Rv2737c	1.04	SOS
Rv3229c -( 394)-> Rv0197 -( 546)-> Rv2214c -( 509)-> Rv2219 -( 370)-> Rv2196	1.04167	cytochrome
Rv0824c -( 162)-> Rv0823c -( 488)-> Rv0777 -( 503)-> Rv1098c -( 350)-> Rv3316	1.04277	cytochrome
Rv0470c -( 547)-> Rv0449c -( 592)-> Rv1826 -( 544)-> Rv0509 -( 156)-> Rv0529	1.04615	cytochrome
Rv0904c -( 228)-> Rv2697c -( 424)-> Rv2689c -( 388)-> Rv2686c	1.05882	pumps
Rv1483 -( 141)-> Rv1485 -( 108)-> Rv2676c -( 485)-> Rv2196	1.0625	cytochrome
Rv1483 -( 141)-> Rv1485 -( 108)-> Rv2676c -( 533)-> Rv2194	1.0625	cytochrome
Rv2243 -( 565)-> Rv0808 -( 584)-> Rv1602 -( 576)-> Rv0527	1.0625	cytochrome
Rv2243 -( 540)-> Rv2906c -( 457)-> Rv2883c -( 467)-> Rv2333c	1.06346	pumps
Rv2524c -( 298)-> Rv0011c -( 448)-> Rv2195 -( 548)-> Rv0529	1.06667	cytochrome
Rv1094 -( 265)-> Rv1095 -( 563)-> Rv1086 -( 497)-> Rv1988	1.07143	pumps
Rv0242c -( 276)-> Rv2245 -( 596)-> Rv2737c -( 44)-> Rv2720 -( 506)-> Rv3043c	1.07274	cytochrome
Rv3229c -( 550)-> Rv1206 -( 574)-> Rv1436 -( 324)-> Rv1629	1.07292	SOS
Rv2523c -( 100)-> Rv1631 -( 248)-> Rv2718c -( 553)-> Rv1392 -( 350)-> Rv1988	1.07333	pumps
Rv0824c -( 456)-> Rv0822c -( 218)-> Rv0821c -( 200)-> Rv0933	1.07692	pumps
Rv0824c -( 456)-> Rv0822c -( 588)-> Rv1302 -( 494)-> Rv2690c -( 579)-> Rv2686c	1.07692	pumps
Rv2523c -( 100)-> Rv1631 -( 248)-> Rv2718c -( 553)-> Rv1392 -( 100)-> Rv2458 -( 389)-> Rv2459	1.07846	pumps
Rv0503c -( 475)-> Rv0505c -( 100)-> Rv0436c -( 593)-> Rv2737c	1.08333	SOS
Rv0503c -( 475)-> Rv0505c -( 336)-> Rv0509 -( 156)-> Rv0529	1.08333	cytochrome
Rv0645c -( 561)-> Rv0648 -( 384)-> Rv0651 -( 402)-> Rv3462c -( 302)-> Rv1621c	1.08333	cytochrome
Rv0645c -( 561)-> Rv0648 -( 384)-> Rv0651 -( 402)-> Rv3462c -( 526)-> Rv1620c	1.08333	cytochrome
Rv0904c -( 395)-> Rv3308 -( 561)-> Rv3913 -( 299)-> Rv1620c	1.08333	cytochrome
Rv1484 -( 345)-> Rv0780 -( 211)-> Rv0782 -( 477)-> Rv3659c	1.08333	HGT
Rv1484 -( 526)-> Rv1599 -( 545)-> Rv3042c -( 62)-> Rv3043c	1.08333	cytochrome
Rv2245 -( 522)-> Rv2857c -( 115)-> Rv2859c -( 340)-> Rv3043c	1.08333	cytochrome
Rv2524c -( 350)-> Rv3302c -( 475)-> Rv1438 -( 556)-> Rv1547	1.08333	SOS
Rv3279c -( 193)-> Rv0482 -( 513)-> Rv3907c -( 427)-> Rv3913 -( 299)-> Rv1620c	1.08333	cytochrome
Rv3285 -( 399)-> Rv0971c -( 350)-> Rv1882c -( 350)-> Rv0766c	1.08333	cytochrome
Rv3285 -( 399)-> Rv0971c -( 350)-> Rv1882c -( 350)-> Rv1256c	1.08333	cytochrome
Rv3285 -( 399)-> Rv0971c -( 350)-> Rv1882c -( 350)-> Rv2276	1.08333	cytochrome
Rv2523c -( 100)-> Rv1631 -( 490)-> Rv2614c -( 490)-> Rv2882c -( 584)-> Rv0783c	1.08545	pumps
Rv0533c -( 290)-> Rv0769 -( 558)-> Rv0766c -( 280)-> Rv1777	1.08739	cytochrome
Rv0533c -( 290)-> Rv0769 -( 558)-> Rv0766c -( 291)-> Rv1394c	1.08739	cytochrome
Rv1350 -( 205)-> Rv2243 -( 242)-> Rv2857c -( 115)-> Rv2859c -( 340)-> Rv3043c	1.08902	cytochrome
Rv0242c -( 276)-> Rv2245 -( 312)-> Rv1018c -( 440)-> Rv2093c -( 584)-> Rv2068c	1.09058	pumps
Rv3279c -( 201)-> Rv2752c -( 201)-> Rv2748c -( 492)-> Rv1629	1.09091	SOS
Rv0503c -( 475)-> Rv0505c -( 100)-> Rv1077 -( 154)-> Rv0848 -( 60)-> Rv0849	1.09211	pumps
Rv0533c -( 354)-> Rv3559c -( 385)-> Rv3565 -( 282)-> Rv0848 -( 60)-> Rv0849	1.09211	pumps
Rv3280 -( 350)-> Rv3522 -( 259)-> Rv3524 -( 536)-> Rv3238c -( 499)-> Rv3726 -( 458)-> Rv3727 -( 360)-> Rv3728	1.09892	pumps
Rv0503c -( 564)-> Rv2503c -( 44)-> Rv3546 -( 395)-> Rv3545c -( 266)-> Rv0766c	1.09986	cytochrome
Rv0533c -( 254)-> Rv1008 -( 575)-> Rv3152 -( 268)-> Rv2193	1.1	cytochrome
Rv0904c -( 395)-> Rv3308 -( 561)-> Rv3913 -( 167)-> Rv1621c	1.1	cytochrome
Rv2245 -( 369)-> Rv1908c -( 350)-> Rv3263 -( 500)-> Rv2846c	1.1	pumps
Rv3279c -( 193)-> Rv0482 -( 513)-> Rv3907c -( 427)-> Rv3913 -( 167)-> Rv1621c	1.1	cytochrome
Rv3285 -( 280)-> Rv2534c -( 599)-> Rv2710 -( 475)-> Rv1821	1.1	HGT
Rv2245 -( 548)-> Rv2922c -( 580)-> Rv2883c -( 467)-> Rv2333c	1.10096	pumps
Rv0824c -( 162)-> Rv0823c -( 488)-> Rv0777 -( 122)-> Rv0778 -( 255)-> Rv3685c	1.10527	cytochrome
Rv0824c -( 162)-> Rv0823c -( 488)-> Rv0777 -( 122)-> Rv0778 -( 259)-> Rv0136	1.10527	cytochrome
Rv0824c -( 162)-> Rv0823c -( 488)-> Rv0777 -( 122)-> Rv0778 -( 259)-> Rv3121	1.10527	cytochrome
Rv0824c -( 162)-> Rv0823c -( 488)-> Rv0777 -( 122)-> Rv0778 -( 262)-> Rv1880c	1.10527	cytochrome
Rv0824c -( 162)-> Rv0823c -( 488)-> Rv0777 -( 122)-> Rv0778 -( 266)-> Rv1785c	1.10527	cytochrome
Rv0824c -( 162)-> Rv0823c -( 488)-> Rv0777 -( 122)-> Rv0778 -( 270)-> Rv2268c	1.10527	cytochrome
Rv0824c -( 162)-> Rv0823c -( 488)-> Rv0777 -( 122)-> Rv0778 -( 278)-> Rv0327c	1.10527	cytochrome
Rv0824c -( 162)-> Rv0823c -( 488)-> Rv0777 -( 122)-> Rv0778 -( 278)-> Rv1256c	1.10527	cytochrome
Rv0824c -( 162)-> Rv0823c -( 488)-> Rv0777 -( 122)-> Rv0778 -( 290)-> Rv3518c	1.10527	cytochrome
Rv0824c -( 162)-> Rv0823c -( 488)-> Rv0777 -( 122)-> Rv0778 -( 299)-> Rv2266	1.10527	cytochrome
Rv0824c -( 162)-> Rv0823c -( 488)-> Rv0777 -( 122)-> Rv0778 -( 305)-> Rv1666c	1.10527	cytochrome
Rv3229c -( 550)-> Rv1206 -( 561)-> Rv1393c -( 109)-> Rv1394c -( 164)-> Rv1777	1.10565	cytochrome
Rv3229c -( 550)-> Rv1206 -( 561)-> Rv1393c -( 109)-> Rv1394c -( 218)-> Rv0327c	1.10565	cytochrome
Rv3229c -( 550)-> Rv1206 -( 561)-> Rv1393c -( 109)-> Rv1394c -( 225)-> Rv3685c	1.10565	cytochrome
Rv3229c -( 550)-> Rv1206 -( 561)-> Rv1393c -( 109)-> Rv1394c -( 240)-> Rv0136	1.10565	cytochrome
Rv3229c -( 550)-> Rv1206 -( 561)-> Rv1393c -( 109)-> Rv1394c -( 243)-> Rv1666c	1.10565	cytochrome
Rv3229c -( 550)-> Rv1206 -( 561)-> Rv1393c -( 109)-> Rv1394c -( 278)-> Rv1880c	1.10565	cytochrome
Rv3229c -( 550)-> Rv1206 -( 561)-> Rv1393c -( 109)-> Rv1394c -( 279)-> Rv1785c	1.10565	cytochrome
Rv3229c -( 550)-> Rv1206 -( 561)-> Rv1393c -( 109)-> Rv1394c -( 279)-> Rv2268c	1.10565	cytochrome
Rv3229c -( 550)-> Rv1206 -( 561)-> Rv1393c -( 109)-> Rv1394c -( 291)-> Rv0766c	1.10565	cytochrome
Rv3229c -( 550)-> Rv1206 -( 561)-> Rv1393c -( 109)-> Rv1394c -( 294)-> Rv3545c	1.10565	cytochrome
Rv3229c -( 550)-> Rv1206 -( 561)-> Rv1393c -( 109)-> Rv1394c -( 297)-> Rv0778	1.10565	cytochrome
Rv3229c -( 550)-> Rv1206 -( 561)-> Rv1393c -( 109)-> Rv1394c -( 307)-> Rv3518c	1.10565	cytochrome
Rv3229c -( 550)-> Rv1206 -( 561)-> Rv1393c -( 109)-> Rv1394c -( 318)-> Rv2266	1.10565	cytochrome
Rv3229c -( 550)-> Rv1206 -( 561)-> Rv1393c -( 109)-> Rv1394c -( 350)-> Rv2276	1.10565	cytochrome
Rv3229c -( 550)-> Rv1206 -( 561)-> Rv1393c -( 109)-> Rv1394c -( 350)-> Rv3121	1.10565	cytochrome
Rv3229c -( 550)-> Rv1206 -( 561)-> Rv1393c -( 109)-> Rv1394c -( 589)-> Rv0764c	1.10565	cytochrome
Rv2245 -( 369)-> Rv1908c -( 350)-> Rv2689c -( 388)-> Rv2686c	1.10882	pumps
Rv3229c -( 550)-> Rv1206 -( 574)-> Rv1436 -( 511)-> Rv1389 -( 527)-> Rv2883c -( 467)-> Rv2333c	1.11138	pumps
Rv3280 -( 88)-> Rv3667 -( 582)-> Rv1475c -( 564)-> Rv2689c -( 388)-> Rv2686c	1.11146	pumps
Rv1483 -( 435)-> Rv3580c -( 293)-> Rv3275c -( 573)-> Rv3065	1.11275	pumps
Rv1483 -( 435)-> Rv3580c -( 481)-> Rv2440c -( 572)-> Rv2690c -( 579)-> Rv2686c	1.11275	pumps
Rv3280 -( 235)-> Rv3284 -( 552)-> Rv2680 -( 275)-> Rv2194 -( 396)-> Rv2200c	1.11667	cytochrome
Rv3285 -( 18)-> Rv0904c -( 228)-> Rv2697c -( 424)-> Rv2689c -( 388)-> Rv2686c	1.12132	pumps
Rv0470c -( 547)-> Rv0449c -( 511)-> Rv0645c -( 579)-> Rv0650 -( 100)-> Rv0046c -( 367)-> Rv0037c	1.12436	pumps
Rv1094 -( 259)-> Rv1093 -( 23)-> Rv3356c -( 582)-> Rv3065	1.12439	pumps
Rv0904c -( 201)-> Rv1612 -( 9)-> Rv2192c -( 171)-> Rv2196	1.125	cytochrome
Rv3280 -( 131)-> Rv3279c -( 100)-> Rv3682 -( 592)-> Rv3240c	1.125	HGT
Rv3280 -( 131)-> Rv3279c -( 201)-> Rv3156 -( 548)-> Rv1547	1.125	SOS
Rv0645c -( 305)-> Rv0647c -( 204)-> Rv2093c -( 584)-> Rv2068c	1.12681	pumps
Rv2243 -( 294)-> Rv1389 -( 582)-> Rv2093c -( 584)-> Rv2068c	1.12681	pumps
Rv3279c -( 201)-> Rv2752c -( 593)-> Rv2782c -( 513)-> Rv1622c	1.13258	cytochrome
Rv0533c -( 479)-> Rv1392 -( 350)-> Rv3263 -( 500)-> Rv2846c	1.13333	pumps
Rv3280 -( 88)-> Rv3667 -( 582)-> Rv1475c -( 564)-> Rv2689c -( 381)-> Rv2687c	1.13596	pumps
Rv0824c -( 162)-> Rv0823c -( 512)-> Rv2782c -( 600)-> Rv2882c -( 584)-> Rv0783c	1.13822	pumps
Rv3799c -( 90)-> Rv3667 -( 541)-> Rv3419c -( 517)-> Rv1629	1.13846	SOS
Rv3279c -( 354)-> Rv3275c -( 147)-> Rv0777 -( 122)-> Rv0778	1.13942	cytochrome
Rv1094 -( 259)-> Rv1093 -( 100)-> Rv0768 -( 494)-> Rv0766c -( 266)-> Rv3545c	1.14204	cytochrome
Rv3229c -( 550)-> Rv1206 -( 152)-> Rv1207 -( 289)-> Rv1438 -( 233)-> Rv3152 -( 268)-> Rv2193	1.14375	cytochrome
Rv0470c -( 547)-> Rv0449c -( 575)-> Rv1832 -( 397)-> Rv2839c -( 521)-> Rv2584c -( 578)-> Rv1623c	1.14415	cytochrome
Rv1484 -( 345)-> Rv0780 -( 211)-> Rv0782 -( 477)-> Rv3659c -( 63)-> Rv3660c	1.14583	HGT
Rv0904c -( 100)-> Rv1837c -( 36)-> Rv1257c -( 97)-> Rv1258c	1.15476	pumps
Rv3279c -( 201)-> Rv3157 -( 466)-> Rv2882c -( 584)-> Rv0783c	1.15657	pumps
Rv2524c -( 194)-> Rv2522c -( 574)-> Rv3043c -( 506)-> Rv2720	1.15873	SOS
Rv0645c -( 452)-> Rv0644c -( 350)-> Rv1599 -( 4)-> Rv1602 -( 576)-> Rv0527	1.15948	cytochrome
Rv3285 -( 201)-> Rv2537c -( 472)-> Rv3565 -( 200)-> Rv3339c -( 506)-> Rv1634	1.16026	pumps
Rv0904c -( 201)-> Rv1612 -( 9)-> Rv2192c -( 152)-> Rv2194	1.16667	cytochrome
Rv1350 -( 408)-> Rv1349 -( 356)-> Rv1621c	1.16667	cytochrome
Rv1350 -( 408)-> Rv1349 -( 481)-> Rv1620c	1.16667	cytochrome
Rv2524c -( 350)-> Rv2928 -( 567)-> Rv2925c -( 378)-> Rv3659c	1.16667	HGT
Rv3800c -( 495)-> Rv3792 -( 489)-> Rv0528 -( 45)-> Rv0527	1.16667	cytochrome
Rv3801c -( 350)-> Rv0458 -( 475)-> Rv0462 -( 100)-> Rv0694	1.16667	cytochrome
Rv3801c -( 350)-> Rv0458 -( 475)-> Rv0462 -( 100)-> Rv1872c	1.16667	cytochrome
Rv2246 -( 464)-> Rv1449c -( 516)-> Rv2158c -( 145)-> Rv0631c	1.16786	SOS
Rv0533c -( 269)-> Rv2445c -( 96)-> Rv0570 -( 452)-> Rv0568	1.16917	cytochrome
Rv2524c -( 350)-> Rv3057c -( 95)-> Rv0892 -( 350)-> Rv1988	1.17391	pumps
Rv3280 -( 350)-> Rv3522 -( 400)-> Rv2241 -( 400)-> Rv3316	1.17512	cytochrome
Rv3801c -( 278)-> Rv0129c -( 589)-> Rv0526 -( 10)-> Rv0527	1.1875	cytochrome
Rv3801c -( 278)-> Rv0129c -( 589)-> Rv0526 -( 37)-> Rv0529	1.1875	cytochrome
Rv2523c -( 84)-> Rv2524c -( 350)-> Rv1750c -( 336)-> Rv3521 -( 530)-> Rv0585c -( 590)-> Rv0849	1.19012	pumps
Rv0824c -( 162)-> Rv0823c -( 204)-> Rv0772 -( 6)-> Rv3275c -( 573)-> Rv3065	1.19277	pumps
Rv1483 -( 524)-> Rv2737c -( 211)-> Rv2592c -( 454)-> Rv1272c -( 485)-> Rv1623c	1.19792	cytochrome
Rv2243 -( 576)-> Rv3715c -( 456)-> Rv3455c -( 488)-> Rv0933	1.19792	pumps
Rv3229c -( 380)-> Rv3232c -( 490)-> Rv2572c -( 583)-> Rv2992c -( 375)-> Rv2994	1.19805	pumps
Rv1094 -( 518)-> Rv1092c -( 564)-> Rv3436c -( 333)-> Rv0527	1.2	cytochrome
Rv1484 -( 236)-> Rv2540c -( 433)-> Rv0512 -( 379)-> Rv0529	1.2	cytochrome
Rv0533c -( 432)-> Rv2921c -( 590)-> Rv3240c -( 335)-> Rv3238c -( 499)-> Rv3726 -( 588)-> Rv3729 -( 462)-> Rv3728	1.20202	pumps
Rv3279c -( 201)-> Rv2752c -( 364)-> Rv2457c -( 128)-> Rv2456c	1.20202	pumps
Rv0824c -( 162)-> Rv0823c -( 371)-> Rv3834c -( 520)-> Rv1018c -( 227)-> Rv0527	1.20388	cytochrome
Rv3801c -( 350)-> Rv0458 -( 475)-> Rv0462 -( 6)-> Rv1248c -( 542)-> Rv1250	1.20513	pumps
Rv0904c -( 245)-> Rv3846 -( 378)-> Rv2782c -( 513)-> Rv1622c	1.20833	cytochrome
Rv3801c -( 350)-> Rv1071c -( 554)-> Rv2890c -( 489)-> Rv3370c	1.20833	SOS
Rv0644c -( 350)-> Rv2580c -( 529)-> Rv2614c -( 490)-> Rv2882c -( 584)-> Rv0783c	1.21212	pumps
Rv0824c -( 162)-> Rv0823c -( 565)-> Rv1165 -( 447)-> Rv1248c -( 542)-> Rv1250	1.21456	pumps
Rv2243 -( 202)-> Rv2925c -( 466)-> Rv2793c -( 598)-> Rv0046c -( 367)-> Rv0037c	1.22857	pumps
Rv1483 -( 435)-> Rv3580c -( 579)-> Rv2890c -( 187)-> Rv3240c	1.22941	HGT
Rv0645c -( 579)-> Rv0650 -( 424)-> Rv2555c -( 570)-> Rv0935 -( 11)-> Rv0933	1.23333	pumps
Rv0533c -( 245)-> Rv3715c -( 512)-> Rv2906c -( 592)-> Rv2994	1.23377	pumps
Rv0904c -( 79)-> Rv3303c -( 42)-> Rv1248c -( 542)-> Rv1250	1.23846	pumps
Rv3799c -( 90)-> Rv3667 -( 541)-> Rv3419c -( 498)-> Rv3665c -( 482)-> Rv0933	1.23846	pumps
Rv0533c -( 354)-> Rv3559c -( 385)-> Rv3565 -( 200)-> Rv3339c -( 506)-> Rv1634	1.24359	pumps
Rv0904c -( 245)-> Rv3846 -( 544)-> Rv3339c -( 506)-> Rv1634	1.24359	pumps
Rv3801c -( 350)-> Rv1071c -( 554)-> Rv2890c -( 103)-> Rv2883c -( 467)-> Rv2333c	1.24679	pumps
Rv0533c -( 254)-> Rv1008 -( 575)-> Rv3152 -( 232)-> Rv3043c	1.25	cytochrome
Rv0533c -( 432)-> Rv2921c -( 342)-> Rv1629	1.25	SOS
Rv0533c -( 479)-> Rv1392 -( 232)-> Rv3419c -( 569)-> Rv0529	1.25	cytochrome
Rv1484 -( 411)-> Rv1436 -( 369)-> Rv1440 -( 586)-> Rv2194	1.25	cytochrome
Rv2245 -( 598)-> Rv2404c -( 583)-> Rv1629	1.25	SOS
Rv2523c -( 43)-> Rv2522c -( 552)-> Rv3199c -( 300)-> Rv2678c -( 377)-> Rv0527	1.25	cytochrome
Rv3800c -( 583)-> Rv2381c -( 57)-> Rv2383c -( 397)-> Rv1349 -( 419)-> Rv1623c	1.25	cytochrome
Rv3280 -( 350)-> Rv3522 -( 400)-> Rv2454c -( 100)-> Rv3339c -( 506)-> Rv1634	1.25204	pumps
Rv3801c -( 350)-> Rv1071c -( 554)-> Rv2890c -( 80)-> Rv2882c -( 584)-> Rv0783c	1.25379	pumps
Rv3801c -( 350)-> Rv0768 -( 100)-> Rv3602c -( 589)-> Rv2720	1.25397	SOS
Rv2524c -( 350)-> Rv3057c -( 350)-> Rv0766c -( 98)-> Rv0764c	1.25725	cytochrome
Rv0470c -( 547)-> Rv0449c -( 480)-> Rv3392c -( 400)-> Rv3393 -( 565)-> Rv3043c	1.25769	cytochrome
Rv0824c -( 162)-> Rv0823c -( 559)-> Rv0006 -( 521)-> Rv2720	1.25943	SOS
Rv0533c -( 409)-> Rv2241 -( 334)-> Rv3546 -( 395)-> Rv3545c	1.26282	cytochrome
Rv3279c -( 193)-> Rv0482 -( 415)-> Rv1876 -( 259)-> Rv1877	1.26667	pumps
Rv2523c -( 84)-> Rv2524c -( 350)-> Rv3057c -( 350)-> Rv2276 -( 475)-> Rv0764c	1.26959	cytochrome
Rv1094 -( 259)-> Rv1093 -( 321)-> Rv1826 -( 455)-> Rv1821	1.27439	HGT
Rv1094 -( 259)-> Rv1093 -( 373)-> Rv1302 -( 494)-> Rv2690c -( 574)-> Rv2687c	1.27439	pumps
Rv3801c -( 350)-> Rv0892 -( 350)-> Rv3121 -( 584)-> Rv3120 -( 578)-> Rv2874	1.27571	cytochrome
Rv2523c -( 100)-> Rv1631 -( 468)-> Rv2786c -( 321)-> Rv2883c -( 467)-> Rv2333c	1.27846	pumps
Rv2523c -( 100)-> Rv1631 -( 468)-> Rv2786c -( 205)-> Rv2782c -( 513)-> Rv1622c	1.28167	cytochrome
Rv1350 -( 66)-> Rv0533c -( 269)-> Rv2445c -( 100)-> Rv1629	1.28571	SOS
Rv3285 -( 414)-> Rv3356c -( 349)-> Rv0772 -( 542)-> Rv0764c	1.28571	cytochrome
Rv0824c -( 162)-> Rv0823c -( 258)-> Rv2725c -( 567)-> Rv2457c -( 128)-> Rv2456c	1.28721	pumps
Rv2523c -( 100)-> Rv1631 -( 432)-> Rv1633 -( 524)-> Rv1821	1.29	HGT
Rv3800c -( 583)-> Rv2381c -( 57)-> Rv2383c -( 397)-> Rv1349 -( 428)-> Rv1622c	1.29167	cytochrome
Rv3229c -( 550)-> Rv1206 -( 152)-> Rv1207 -( 289)-> Rv1438 -( 233)-> Rv3152 -( 232)-> Rv3043c	1.29375	cytochrome
Rv0470c -( 547)-> Rv0449c -( 592)-> Rv1826 -( 196)-> Rv1828 -( 544)-> Rv2196	1.29615	cytochrome
Rv3801c -( 350)-> Rv1071c -( 554)-> Rv2890c -( 332)-> Rv2906c -( 592)-> Rv2994	1.29924	pumps
Rv3799c -( 90)-> Rv3667 -( 541)-> Rv3419c -( 569)-> Rv0529 -( 35)-> Rv0527	1.30513	cytochrome
Rv0824c -( 162)-> Rv0823c -( 584)-> Rv2703 -( 597)-> Rv2890c -( 365)-> Rv1821	1.30943	HGT
Rv3279c -( 193)-> Rv0482 -( 382)-> Rv2158c -( 145)-> Rv0631c	1.30952	SOS
Rv1484 -( 345)-> Rv0780 -( 19)-> Rv0777 -( 122)-> Rv0778	1.3125	cytochrome
Rv1094 -( 259)-> Rv1093 -( 88)-> Rv1077 -( 100)-> Rv2458 -( 389)-> Rv2459	1.31285	pumps
Rv3285 -( 349)-> Rv2243 -( 178)-> Rv2973c -( 439)-> Rv2882c -( 584)-> Rv0783c	1.31629	pumps
Rv0824c -( 456)-> Rv0822c -( 430)-> Rv1423 -( 340)-> Rv1412 -( 196)-> Rv1410c	1.31859	pumps
Rv3229c -( 550)-> Rv1206 -( 574)-> Rv1436 -( 304)-> Rv0732 -( 170)-> Rv1821	1.32292	HGT
Rv1484 -( 236)-> Rv2540c -( 352)-> Rv2192c -( 171)-> Rv2196	1.325	cytochrome
Rv0824c -( 456)-> Rv0822c -( 218)-> Rv0821c -( 200)-> Rv0933 -( 571)-> Rv1258c	1.32692	pumps
Rv0824c -( 456)-> Rv0822c -( 588)-> Rv1302 -( 494)-> Rv2690c -( 574)-> Rv2687c	1.32692	pumps
Rv0242c -( 40)-> Rv0243 -( 400)-> Rv2454c -( 100)-> Rv1248c -( 542)-> Rv1250	1.33013	pumps
Rv0533c -( 521)-> Rv2786c -( 332)-> Rv3275c -( 573)-> Rv3065	1.33333	pumps
Rv1484 -( 408)-> Rv0001 -( 417)-> Rv1629	1.33333	SOS
Rv1484 -( 566)-> Rv1732c -( 495)-> Rv3236c -( 447)-> Rv3239c	1.33333	pumps
Rv2243 -( 354)-> Rv2182c -( 541)-> Rv2190c -( 580)-> Rv2846c	1.33333	pumps
Rv3279c -( 100)-> Rv3886c -( 467)-> Rv3657c -( 55)-> Rv3660c	1.33333	HGT
Rv3279c -( 310)-> Rv1596 -( 203)-> Rv1552 -( 217)-> Rv3316	1.33333	cytochrome
Rv3799c -( 336)-> Rv2502c -( 385)-> Rv0976c -( 287)-> Rv0036c -( 135)-> Rv0037c	1.33333	pumps
Rv3799c -( 386)-> Rv3279c -( 201)-> Rv2752c -( 564)-> Rv2882c -( 584)-> Rv0783c	1.33636	pumps
Rv0904c -( 566)-> Rv3148 -( 533)-> Rv2845c -( 236)-> Rv2846c	1.34091	pumps
Rv3279c -( 347)-> Rv3145 -( 570)-> Rv2845c -( 236)-> Rv2846c	1.34091	pumps
Rv1094 -( 518)-> Rv1092c -( 100)-> Rv3602c -( 589)-> Rv2720	1.34286	SOS
Rv3800c -( 600)-> Rv3910 -( 544)-> Rv0016c -( 391)-> Rv1633 -( 60)-> Rv1634	1.34776	pumps
Rv0824c -( 456)-> Rv0822c -( 430)-> Rv1423 -( 260)-> Rv1633 -( 60)-> Rv1634	1.35385	pumps
Rv2243 -( 540)-> Rv2906c -( 506)-> Rv2859c -( 340)-> Rv3043c	1.35833	cytochrome
Rv1094 -( 403)-> Rv1096 -( 525)-> Rv2783c -( 100)-> Rv0570 -( 452)-> Rv0568	1.35965	cytochrome
Rv1484 -( 539)-> Rv3464 -( 526)-> Rv2457c -( 128)-> Rv2456c	1.36111	pumps
Rv0533c -( 245)-> Rv2925c -( 411)-> Rv2890c -( 365)-> Rv1821	1.36667	HGT
Rv2246 -( 488)-> Rv2241 -( 350)-> Rv1820 -( 93)-> Rv1821	1.36905	HGT
Rv1094 -( 403)-> Rv1096 -( 525)-> Rv2783c -( 436)-> Rv2883c -( 467)-> Rv2333c	1.37179	pumps
Rv0470c -( 547)-> Rv0449c -( 592)-> Rv1826 -( 455)-> Rv1821 -( 524)-> Rv1633 -( 60)-> Rv1634	1.37308	pumps
Rv2523c -( 100)-> Rv1631 -( 248)-> Rv2718c -( 319)-> Rv2720	1.37333	SOS
Rv2524c -( 350)-> Rv3140 -( 255)-> Rv3137 -( 100)-> Rv1412 -( 196)-> Rv1410c	1.375	pumps
Rv3285 -( 575)-> Rv2535c -( 540)-> Rv2192c -( 209)-> Rv2720	1.375	SOS
Rv2523c -( 84)-> Rv2524c -( 350)-> Rv0852 -( 459)-> Rv0056 -( 582)-> Rv0529	1.37901	cytochrome
Rv1350 -( 90)-> Rv2245 -( 600)-> Rv3708c -( 592)-> Rv2870c -( 497)-> Rv1876 -( 259)-> Rv1877	1.37917	pumps
Rv3799c -( 90)-> Rv3667 -( 486)-> Rv0041 -( 449)-> Rv2992c -( 375)-> Rv2994	1.37937	pumps
Rv3279c -( 386)-> Rv3799c -( 350)-> Rv3522 -( 14)-> Rv3521 -( 521)-> Rv0342	1.38258	pumps
Rv3800c -( 571)-> Rv1459c -( 583)-> Rv1828 -( 360)-> Rv1821	1.38889	HGT
Rv0904c -( 100)-> Rv2241 -( 177)-> Rv2238c -( 569)-> Rv2687c	1.39216	pumps
Rv1484 -( 355)-> Rv0409 -( 100)-> Rv0768 -( 494)-> Rv0766c	1.39216	cytochrome
Rv0533c -( 580)-> Rv3644c -( 100)-> Rv0321 -( 319)-> Rv0191	1.39286	pumps
Rv0242c -( 276)-> Rv2245 -( 598)-> Rv0070 -( 80)-> Rv2764c -( 234)-> Rv0631c	1.39829	SOS
Rv2243 -( 512)-> Rv2889c -( 277)-> Rv2868c -( 404)-> Rv2871 -( 546)-> Rv2874	1.4	cytochrome
Rv1094 -( 259)-> Rv1093 -( 100)-> Rv3834c -( 168)-> Rv2093c -( 584)-> Rv2068c	1.4012	pumps
Rv0824c -( 162)-> Rv0823c -( 559)-> Rv0006 -( 391)-> Rv2678c -( 566)-> Rv2276	1.40229	cytochrome
Rv3229c -( 550)-> Rv1206 -( 574)-> Rv1436 -( 511)-> Rv1389 -( 527)-> Rv2883c -( 395)-> Rv0783c	1.40625	pumps
Rv1484 -( 355)-> Rv0409 -( 84)-> Rv3667 -( 200)-> Rv0848 -( 60)-> Rv0849	1.41353	pumps
Rv0503c -( 475)-> Rv0505c -( 548)-> Rv0512 -( 595)-> Rv0764c	1.41667	cytochrome
Rv0904c -( 201)-> Rv3455c -( 150)-> Rv0732 -( 170)-> Rv1821	1.41667	HGT
Rv1484 -( 408)-> Rv0001 -( 600)-> Rv2992c -( 375)-> Rv2994	1.42424	pumps
Rv3800c -( 579)-> Rv3394c -( 192)-> Rv3370c -( 100)-> Rv0321 -( 319)-> Rv0191	1.42619	pumps
Rv2246 -( 424)-> Rv2786c -( 584)-> Rv3913 -( 259)-> Rv1633 -( 60)-> Rv1634	1.43298	pumps
Rv3285 -( 280)-> Rv2534c -( 551)-> Rv1259 -( 221)-> Rv1258c	1.43333	pumps
Rv3285 -( 280)-> Rv2534c -( 551)-> Rv3458c -( 324)-> Rv1451	1.43333	cytochrome
Rv3800c -( 584)-> Rv3909 -( 347)-> Rv3913 -( 567)-> Rv3580c -( 528)-> Rv1629	1.44048	SOS
Rv3800c -( 339)-> Rv1663 -( 548)-> Rv1659 -( 400)-> Rv3316	1.44444	cytochrome
Rv0824c -( 321)-> Rv0825c -( 497)-> Rv3660c -( 63)-> Rv3659c	1.45	HGT
Rv1483 -( 541)-> Rv2746c -( 576)-> Rv1259 -( 576)-> Rv1256c	1.45833	cytochrome
Rv3280 -( 131)-> Rv3279c -( 100)-> Rv3886c -( 467)-> Rv3657c -( 55)-> Rv3660c	1.45833	HGT
Rv1094 -( 265)-> Rv1095 -( 599)-> Rv0337c -( 200)-> Rv2454c -( 408)-> Rv2456c	1.46726	pumps
Rv1484 -( 408)-> Rv0001 -( 460)-> Rv2158c -( 145)-> Rv0631c	1.47619	SOS
Rv3801c -( 278)-> Rv0129c -( 424)-> Rv3824c -( 530)-> Rv1204c -( 332)-> Rv0342	1.47917	pumps
Rv0503c -( 219)-> Rv0504c -( 486)-> Rv2199c -( 267)-> Rv0102 -( 593)-> Rv3090 -( 491)-> Rv3727 -( 360)-> Rv3728	1.49167	pumps
Rv0904c -( 201)-> Rv3455c -( 114)-> Rv3458c -( 324)-> Rv1451	1.5	cytochrome
Rv0904c -( 512)-> Rv0823c -( 214)-> Rv0822c -( 555)-> Rv2994	1.5	pumps
Rv0904c -( 98)-> Rv2967c -( 400)-> Rv3316	1.5	cytochrome
Rv2246 -( 514)-> Rv2242 -( 539)-> Rv0883c -( 596)-> Rv2194	1.5	cytochrome
Rv3285 -( 528)-> Rv2202c -( 431)-> Rv2204c -( 412)-> Rv2200c	1.5	cytochrome
Rv3799c -( 100)-> Rv3140 -( 395)-> Rv1722 -( 439)-> Rv0825c -( 497)-> Rv3660c	1.5	HGT
Rv2245 -( 596)-> Rv2737c -( 336)-> Rv1711 -( 378)-> Rv0529	1.50481	cytochrome
Rv0824c -( 162)-> Rv0823c -( 258)-> Rv2725c -( 498)-> Rv0628c -( 419)-> Rv0631c	1.50943	SOS
Rv3229c -( 550)-> Rv1206 -( 265)-> Rv1210 -( 344)-> Rv2737c	1.51042	SOS
Rv1350 -( 90)-> Rv2245 -( 400)-> Rv0889c -( 200)-> Rv2852c -( 554)-> Rv2846c	1.51667	pumps
Rv0645c -( 567)-> Rv0649 -( 200)-> Rv2241 -( 177)-> Rv2238c -( 569)-> Rv2687c	1.51716	pumps
Rv2524c -( 350)-> Rv2210c -( 98)-> Rv3003c -( 400)-> Rv3316	1.52381	cytochrome
Rv1094 -( 259)-> Rv1093 -( 518)-> Rv1310 -( 501)-> Rv0935 -( 11)-> Rv0933	1.52439	pumps
Rv1094 -( 259)-> Rv1093 -( 68)-> Rv3042c -( 62)-> Rv3043c	1.52439	cytochrome
Rv1484 -( 251)-> Rv1438 -( 578)-> Rv2793c -( 598)-> Rv0046c -( 367)-> Rv0037c	1.52619	pumps
Rv0645c -( 305)-> Rv0647c -( 418)-> Rv0512 -( 584)-> Rv2457c -( 128)-> Rv2456c	1.52778	pumps
Rv1483 -( 435)-> Rv3580c -( 528)-> Rv1629 -( 487)-> Rv2522c -( 556)-> Rv2200c	1.52941	cytochrome
Rv0904c -( 522)-> Rv2839c -( 490)-> Rv1461 -( 202)-> Rv1456c -( 423)-> Rv2200c	1.53333	cytochrome
Rv1484 -( 491)-> Rv2725c -( 498)-> Rv0628c -( 345)-> Rv0629c	1.53333	SOS
Rv1484 -( 491)-> Rv2725c -( 498)-> Rv0628c -( 402)-> Rv0630c	1.53333	SOS
Rv2246 -( 488)-> Rv2241 -( 100)-> Rv0853c -( 350)-> Rv1988	1.53571	pumps
Rv3285 -( 414)-> Rv3356c -( 200)-> Rv0211 -( 574)-> Rv3043c	1.53571	cytochrome
Rv2243 -( 324)-> Rv0069c -( 100)-> Rv1077 -( 100)-> Rv2458 -( 389)-> Rv2459	1.53846	pumps
Rv3799c -( 90)-> Rv3667 -( 200)-> Rv0211 -( 574)-> Rv3043c	1.53846	cytochrome
Rv2524c -( 350)-> Rv3506 -( 558)-> Rv3522 -( 400)-> Rv2454c -( 408)-> Rv2456c	1.53869	pumps
Rv0904c -( 212)-> Rv3010c -( 552)-> Rv1412 -( 196)-> Rv1410c	1.54167	pumps
Rv3285 -( 364)-> Rv1408 -( 220)-> Rv1412 -( 196)-> Rv1410c	1.54167	pumps
Rv0645c -( 561)-> Rv0648 -( 384)-> Rv0651 -( 557)-> Rv2992c -( 375)-> Rv2994	1.54924	pumps
Rv0503c -( 577)-> Rv2629 -( 342)-> Rv2631 -( 559)-> Rv0046c -( 367)-> Rv0037c	1.55	pumps
Rv1484 -( 491)-> Rv2725c -( 294)-> Rv2868c -( 404)-> Rv2871 -( 546)-> Rv2874	1.55	cytochrome
Rv2243 -( 512)-> Rv2889c -( 201)-> Rv1086 -( 497)-> Rv1988	1.55	pumps
Rv3799c -( 67)-> Rv3800c -( 571)-> Rv1459c -( 120)-> Rv1456c -( 423)-> Rv2200c	1.55556	cytochrome
Rv3800c -( 339)-> Rv1663 -( 548)-> Rv1659 -( 574)-> Rv0445c -( 577)-> Rv2874	1.55556	cytochrome
Rv2523c -( 43)-> Rv2522c -( 487)-> Rv1629 -( 100)-> Rv0321 -( 319)-> Rv0191	1.55952	pumps
Rv3285 -( 18)-> Rv0904c -( 553)-> Rv2987c -( 200)-> Rv0694	1.5625	cytochrome
Rv3285 -( 18)-> Rv0904c -( 553)-> Rv2987c -( 200)-> Rv1872c	1.5625	cytochrome
Rv2523c -( 100)-> Rv1631 -( 490)-> Rv2614c -( 584)-> Rv2584c -( 578)-> Rv1623c	1.56381	cytochrome
Rv3800c -( 600)-> Rv3910 -( 376)-> Rv1315 -( 465)-> Rv2093c -( 584)-> Rv2068c	1.56431	pumps
Rv2524c -( 298)-> Rv0011c -( 585)-> Rv0528 -( 45)-> Rv0527	1.56667	cytochrome
Rv2245 -( 595)-> Rv1093 -( 200)-> Rv2335 -( 69)-> Rv0848 -( 60)-> Rv0849	1.57127	pumps
Rv1483 -( 76)-> Rv1484 -( 566)-> Rv1732c -( 495)-> Rv3236c -( 447)-> Rv3239c	1.58333	pumps
Rv1484 -( 218)-> Rv1601 -( 546)-> Rv3002c -( 353)-> Rv1872c	1.58333	cytochrome
Rv1484 -( 218)-> Rv1601 -( 546)-> Rv3002c -( 371)-> Rv0694	1.58333	cytochrome
Rv1484 -( 218)-> Rv1601 -( 546)-> Rv3002c -( 400)-> Rv3316	1.58333	cytochrome
Rv1484 -( 44)-> Rv1485 -( 392)-> Rv0524 -( 557)-> Rv3065	1.58333	pumps
Rv1484 -( 504)-> Rv2572c -( 518)-> Rv3458c -( 324)-> Rv1451	1.58333	cytochrome
Rv1484 -( 539)-> Rv3464 -( 324)-> Rv0806c -( 534)-> Rv0342	1.58333	pumps
Rv2524c -( 272)-> Rv2696c -( 477)-> Rv1342c -( 352)-> Rv2196	1.58333	cytochrome
Rv0824c -( 456)-> Rv0822c -( 430)-> Rv1423 -( 507)-> Rv1388 -( 543)-> Rv1145 -( 475)-> Rv1877	1.58645	pumps
Rv2523c -( 100)-> Rv1631 -( 468)-> Rv2786c -( 303)-> Rv2868c -( 404)-> Rv2871 -( 546)-> Rv2874	1.59	cytochrome
Rv0645c -( 305)-> Rv0647c -( 203)-> Rv1391 -( 200)-> Rv0848 -( 60)-> Rv0849	1.59211	pumps
Rv2246 -( 488)-> Rv2241 -( 100)-> Rv0853c -( 350)-> Rv2689c -( 388)-> Rv2686c	1.59454	pumps
Rv0503c -( 577)-> Rv2629 -( 593)-> Rv0685 -( 345)-> Rv1876 -( 259)-> Rv1877	1.6	pumps
Rv0904c -( 596)-> Rv1133c -( 92)-> Rv3248c -( 350)-> Rv1988	1.6	pumps
Rv0645c -( 579)-> Rv0650 -( 181)-> Rv1438 -( 428)-> Rv2883c -( 467)-> Rv2333c	1.60513	pumps
Rv0824c -( 162)-> Rv0823c -( 204)-> Rv0772 -( 233)-> Rv0759c -( 501)-> Rv0766c	1.60943	cytochrome
Rv1484 -( 36)-> Rv0533c -( 420)-> Rv1018c -( 227)-> Rv0527	1.61111	cytochrome
Rv3279c -( 201)-> Rv3157 -( 449)-> Rv3043c -( 8)-> Rv2200c	1.61111	cytochrome
Rv1094 -( 265)-> Rv1095 -( 563)-> Rv2753c -( 598)-> Rv2882c -( 584)-> Rv0783c	1.61688	pumps
Rv0824c -( 456)-> Rv0822c -( 407)-> Rv0419 -( 541)-> Rv3521 -( 521)-> Rv0342	1.61859	pumps
Rv0470c -( 547)-> Rv0449c -( 575)-> Rv1832 -( 397)-> Rv2839c -( 264)-> Rv2870c -( 560)-> Rv3370c	1.62034	SOS
Rv3280 -( 352)-> Rv1496 -( 585)-> Rv2849c -( 403)-> Rv2846c	1.625	pumps
Rv3799c -( 450)-> Rv1496 -( 585)-> Rv2849c -( 403)-> Rv2846c	1.625	pumps
Rv3799c -( 535)-> Rv3282 -( 523)-> Rv0823c -( 304)-> Rv2593c	1.625	SOS
Rv3229c -( 551)-> Rv3233c -( 336)-> Rv1543 -( 413)-> Rv1547 -( 100)-> Rv0321 -( 319)-> Rv0191	1.64286	pumps
Rv0824c -( 456)-> Rv0822c -( 407)-> Rv0419 -( 300)-> Rv0585c -( 590)-> Rv0849	1.64359	pumps
Rv3285 -( 280)-> Rv2534c -( 204)-> Rv2701c -( 100)-> Rv0046c -( 367)-> Rv0037c	1.65	pumps
Rv2523c -( 100)-> Rv1631 -( 53)-> Rv1630 -( 542)-> Rv2457c -( 128)-> Rv2456c	1.65111	pumps
Rv3801c -( 350)-> Rv0768 -( 100)-> Rv1093 -( 206)-> Rv1412 -( 196)-> Rv1410c	1.65278	pumps
Rv0242c -( 276)-> Rv2245 -( 596)-> Rv2737c -( 523)-> Rv3116 -( 377)-> Rv3120 -( 578)-> Rv2874	1.6531	cytochrome
Rv0503c -( 475)-> Rv0505c -( 100)-> Rv0436c -( 532)-> Rv3339c -( 506)-> Rv1634	1.66026	pumps
Rv1094 -( 265)-> Rv1095 -( 563)-> Rv2753c -( 544)-> Rv2906c -( 592)-> Rv2994	1.66234	pumps
Rv0470c -( 442)-> Rv0470.1 -( 367)-> Rv0473 -( 525)-> Rv1028c -( 578)-> Rv3240c	1.66667	HGT
Rv0644c -( 350)-> Rv2580c -( 529)-> Rv2614c -( 509)-> Rv2593c	1.66667	SOS
Rv2524c -( 297)-> Rv2590 -( 351)-> Rv1355c -( 543)-> Rv0342	1.66667	pumps
Rv2524c -( 569)-> Rv0959 -( 439)-> Rv0990c -( 454)-> Rv3660c	1.66667	HGT
Rv3279c -( 193)-> Rv0482 -( 453)-> Rv2870c -( 560)-> Rv3370c	1.66667	SOS
Rv3800c -( 495)-> Rv3792 -( 489)-> Rv0528 -( 8)-> Rv0529	1.66667	cytochrome
Rv3801c -( 350)-> Rv0971c -( 577)-> Rv0977 -( 532)-> Rv3657c -( 55)-> Rv3660c	1.66667	HGT
Rv3280 -( 131)-> Rv3279c -( 201)-> Rv3156 -( 520)-> Rv2093c -( 584)-> Rv2068c	1.66848	pumps
Rv0470c -( 547)-> Rv0449c -( 592)-> Rv1826 -( 544)-> Rv0509 -( 112)-> Rv2678c -( 387)-> Rv0764c	1.67115	cytochrome
Rv2524c -( 350)-> Rv2982c -( 588)-> Rv3598c -( 584)-> Rv2845c -( 236)-> Rv2846c	1.67424	pumps
Rv0824c -( 162)-> Rv0823c -( 258)-> Rv2725c -( 262)-> Rv2580c -( 350)-> Rv1988	1.6761	pumps
Rv1483 -( 524)-> Rv2737c -( 134)-> Rv1901 -( 287)-> Rv1900c -( 446)-> Rv3726 -( 458)-> Rv3727 -( 360)-> Rv3728	1.68125	pumps
Rv3229c -( 380)-> Rv3232c -( 490)-> Rv2572c -( 93)-> Rv0337c -( 191)-> Rv3339c -( 506)-> Rv1634	1.68407	pumps
Rv0645c -( 579)-> Rv0650 -( 556)-> Rv1020 -( 314)-> Rv2587c -( 600)-> Rv2194	1.69167	cytochrome
Rv1484 -( 236)-> Rv2540c -( 213)-> Rv1415 -( 496)-> Rv1410c	1.7	pumps
Rv1484 -( 406)-> Rv0904c -( 442)-> Rv0391 -( 100)-> Rv2458 -( 389)-> Rv2459	1.70513	pumps
Rv1094 -( 403)-> Rv1096 -( 480)-> Rv0016c -( 596)-> Rv2696c -( 595)-> Rv2194	1.70833	cytochrome
Rv3800c -( 600)-> Rv3013 -( 301)-> Rv3010c -( 552)-> Rv1412 -( 196)-> Rv1410c	1.70833	pumps
Rv0470c -( 442)-> Rv0470.1 -( 367)-> Rv0473 -( 525)-> Rv1028c -( 578)-> Rv3240c -( 323)-> Rv3239c	1.7193	pumps
Rv3801c -( 162)-> Rv3799c -( 350)-> Rv0243 -( 400)-> Rv2454c -( 408)-> Rv2456c	1.72917	pumps
Rv0645c -( 579)-> Rv0650 -( 424)-> Rv2555c -( 200)-> Rv1464 -( 600)-> Rv3065	1.73333	pumps
Rv0533c -( 14)-> Rv0904c -( 595)-> Rv3068c -( 100)-> Rv0046c -( 367)-> Rv0037c	1.75	pumps
Rv0644c -( 544)-> Rv0647c -( 431)-> Rv3116 -( 523)-> Rv2737c	1.75	SOS
Rv1483 -( 492)-> Rv0435c -( 536)-> Rv0759c -( 501)-> Rv0766c	1.75	cytochrome
Rv0470c -( 466)-> Rv0472c -( 596)-> Rv0876c -( 414)-> Rv0593 -( 513)-> Rv0585c -( 590)-> Rv0849	1.75417	pumps
Rv3279c -( 201)-> Rv2752c -( 326)-> Rv2746c -( 576)-> Rv1259 -( 221)-> Rv1258c	1.75758	pumps
Rv2246 -( 505)-> Rv2002 -( 571)-> Rv2130c -( 100)-> Rv0848 -( 60)-> Rv0849	1.75877	pumps
Rv3229c -( 394)-> Rv0197 -( 467)-> Rv2913c -( 332)-> Rv2916c -( 484)-> Rv3240c	1.78333	HGT
Rv3229c -( 394)-> Rv0197 -( 467)-> Rv2913c -( 464)-> Rv0825c -( 497)-> Rv3660c	1.78333	HGT
Rv1350 -( 66)-> Rv0533c -( 269)-> Rv2445c -( 200)-> Rv1415 -( 496)-> Rv1410c	1.78571	pumps
Rv3229c -( 258)-> Rv3231c -( 553)-> Rv3113 -( 100)-> Rv1412 -( 196)-> Rv1410c	1.79167	pumps
Rv1094 -( 518)-> Rv1092c -( 227)-> Rv1601 -( 415)-> Rv1876 -( 259)-> Rv1877	1.8	pumps
Rv3280 -( 88)-> Rv3667 -( 486)-> Rv0041 -( 579)-> Rv0524 -( 51)-> Rv0527	1.80263	cytochrome
Rv0503c -( 475)-> Rv0505c -( 336)-> Rv0509 -( 1)-> Rv0524 -( 557)-> Rv3065	1.83333	pumps
Rv1094 -( 403)-> Rv1096 -( 525)-> Rv2783c -( 100)-> Rv1617 -( 100)-> Rv0694	1.83333	cytochrome
Rv1094 -( 403)-> Rv1096 -( 525)-> Rv2783c -( 100)-> Rv1617 -( 100)-> Rv1872c	1.83333	cytochrome
Rv3801c -( 350)-> Rv0517 -( 350)-> Rv2605c -( 558)-> Rv2593c	1.83333	SOS
Rv3801c -( 350)-> Rv0971c -( 98)-> Rv0976c -( 287)-> Rv0036c -( 135)-> Rv0037c	1.83333	pumps
Rv3229c -( 550)-> Rv1206 -( 405)-> Rv1204c -( 577)-> Rv0613c -( 573)-> Rv3239c	1.84375	pumps
Rv3800c -( 600)-> Rv3910 -( 336)-> Rv2154c -( 583)-> Rv0782 -( 477)-> Rv3659c	1.85417	HGT
Rv2524c -( 350)-> Rv2210c -( 242)-> Rv2995c -( 508)-> Rv0391 -( 100)-> Rv2458 -( 389)-> Rv2459	1.8956	pumps
Rv1094 -( 265)-> Rv1095 -( 563)-> Rv1086 -( 327)-> Rv2868c -( 404)-> Rv2871 -( 546)-> Rv2874	1.92143	cytochrome
Rv3800c -( 67)-> Rv3799c -( 336)-> Rv2502c -( 544)-> Rv2967c -( 94)-> Rv0694	1.94444	cytochrome
Rv3800c -( 67)-> Rv3799c -( 336)-> Rv2502c -( 544)-> Rv2967c -( 95)-> Rv1872c	1.94444	cytochrome
Rv1094 -( 259)-> Rv1093 -( 477)-> Rv1901 -( 287)-> Rv1900c -( 446)-> Rv3726 -( 588)-> Rv3729 -( 462)-> Rv3728	1.97641	pumps
Rv3800c -( 339)-> Rv1663 -( 548)-> Rv1659 -( 400)-> Rv1552 -( 185)-> Rv1248c -( 542)-> Rv1250	1.98291	pumps
Rv0904c -( 152)-> Rv2447c -( 264)-> Rv2593c	2	SOS
Rv0904c -( 235)-> Rv1617 -( 79)-> Rv1629	2	SOS
Rv3279c -( 193)-> Rv0482 -( 513)-> Rv3907c -( 276)-> Rv0038 -( 231)-> Rv0037c	2	pumps
Rv3280 -( 347)-> Rv2502c -( 385)-> Rv0976c -( 287)-> Rv0036c -( 135)-> Rv0037c	2	pumps
Rv3801c -( 350)-> Rv0517 -( 264)-> Rv1565c -( 587)-> Rv0933	2	pumps
Rv3800c -( 598)-> Rv1925 -( 350)-> Rv1254 -( 575)-> Rv1565c -( 587)-> Rv0933	2.00617	pumps
Rv3229c -( 550)-> Rv1206 -( 480)-> Rv3224 -( 545)-> Rv0976c -( 287)-> Rv0036c -( 135)-> Rv0037c	2.01042	pumps
Rv2246 -( 400)-> Rv0896 -( 520)-> Rv0894 -( 599)-> Rv1900c -( 446)-> Rv3726 -( 588)-> Rv3729 -( 462)-> Rv3728	2.01452	pumps
Rv1094 -( 259)-> Rv1093 -( 57)-> Rv0957 -( 223)-> Rv2593c	2.02439	SOS
Rv1483 -( 435)-> Rv3580c -( 510)-> Rv2594c -( 511)-> Rv3370c	2.02941	SOS
Rv0470c -( 547)-> Rv0449c -( 575)-> Rv1832 -( 593)-> Rv0382c -( 536)-> Rv1629	2.02943	SOS
Rv0503c -( 595)-> Rv2246 -( 424)-> Rv2786c -( 589)-> Rv2604c -( 252)-> Rv2593c	2.03314	SOS
Rv3229c -( 550)-> Rv1206 -( 405)-> Rv1204c -( 577)-> Rv0613c -( 552)-> Rv3090 -( 491)-> Rv3727 -( 360)-> Rv3728	2.03542	pumps
Rv1484 -( 543)-> Rv2581c -( 440)-> Rv1248c -( 542)-> Rv1250	2.03846	pumps
Rv0470c -( 442)-> Rv0470.1 -( 367)-> Rv0473 -( 479)-> Rv1459c -( 518)-> Rv3521 -( 521)-> Rv0342	2.04167	pumps
Rv0470c -( 547)-> Rv0449c -( 592)-> Rv1826 -( 594)-> Rv2368c -( 538)-> Rv2593c	2.04615	SOS
Rv0242c -( 276)-> Rv2245 -( 312)-> Rv1018c -( 321)-> Rv2163c -( 537)-> Rv1821	2.0471	HGT
Rv1483 -( 141)-> Rv1485 -( 8)-> Rv2677c -( 398)-> Rv0527	2.0625	cytochrome
Rv1094 -( 259)-> Rv1093 -( 361)-> Rv2218 -( 403)-> Rv1248c -( 542)-> Rv1250	2.06285	pumps
Rv1483 -( 435)-> Rv3580c -( 97)-> Rv3340 -( 100)-> Rv2458 -( 389)-> Rv2459	2.06787	pumps
Rv1094 -( 265)-> Rv1095 -( 365)-> Rv1010 -( 575)-> Rv0002 -( 395)-> Rv3370c	2.07143	SOS
Rv3285 -( 414)-> Rv3356c -( 205)-> Rv1696 -( 510)-> Rv1248c -( 542)-> Rv1250	2.07418	pumps
Rv0824c -( 456)-> Rv0822c -( 581)-> Rv0312 -( 580)-> Rv0192 -( 191)-> Rv0191	2.07692	pumps
Rv0503c -( 475)-> Rv0505c -( 424)-> Rv0511 -( 506)-> Rv0527	2.08333	cytochrome
Rv3801c -( 350)-> Rv1071c -( 558)-> Rv1165 -( 560)-> Rv1629	2.08333	SOS
Rv0470c -( 547)-> Rv0449c -( 592)-> Rv1826 -( 321)-> Rv1829 -( 550)-> Rv1412 -( 196)-> Rv1410c	2.08782	pumps
Rv3279c -( 201)-> Rv2752c -( 291)-> Rv2993c -( 373)-> Rv2994	2.09091	pumps
Rv3279c -( 544)-> Rv2501c -( 405)-> Rv2496c -( 202)-> Rv3659c	2.09091	HGT
Rv0533c -( 443)-> Rv1713 -( 268)-> Rv2457c -( 128)-> Rv2456c	2.11111	pumps
Rv3799c -( 350)-> Rv0914c -( 547)-> Rv0446c -( 98)-> Rv0445c -( 577)-> Rv2874	2.11111	cytochrome
Rv0645c -( 561)-> Rv0648 -( 532)-> Rv1823 -( 284)-> Rv1821	2.125	HGT
Rv0645c -( 567)-> Rv0649 -( 200)-> Rv0843 -( 400)-> Rv3316	2.125	cytochrome
Rv1483 -( 541)-> Rv2746c -( 146)-> Rv1822 -( 215)-> Rv1821	2.125	HGT
Rv2245 -( 400)-> Rv0896 -( 265)-> Rv2215 -( 100)-> Rv2454c -( 408)-> Rv2456c	2.125	pumps
Rv1483 -( 435)-> Rv3580c -( 558)-> Rv0684 -( 310)-> Rv1876 -( 259)-> Rv1877	2.12941	pumps
Rv2523c -( 470)-> Rv2244 -( 319)-> Rv2241 -( 400)-> Rv3318 -( 144)-> Rv1248c -( 542)-> Rv1250	2.13668	pumps
Rv3285 -( 280)-> Rv2534c -( 506)-> Rv2881c -( 109)-> Rv2883c -( 467)-> Rv2333c	2.13846	pumps
Rv3799c -( 90)-> Rv3667 -( 535)-> Rv1338 -( 252)-> Rv1876 -( 259)-> Rv1877	2.13846	pumps
Rv0470c -( 466)-> Rv0472c -( 596)-> Rv0876c -( 468)-> Rv1683 -( 350)-> Rv3724.2 -( 594)-> Rv3726 -( 588)-> Rv3729 -( 462)-> Rv3728	2.13952	pumps
Rv0533c -( 318)-> Rv3585 -( 480)-> Rv2678c -( 566)-> Rv2276	2.14286	cytochrome
Rv0533c -( 400)-> Rv0896 -( 520)-> Rv0894 -( 517)-> Rv3120 -( 578)-> Rv2874	2.14286	cytochrome
Rv0904c -( 384)-> Rv3441c -( 593)-> Rv2158c -( 145)-> Rv0631c	2.14286	SOS
Rv0645c -( 579)-> Rv0650 -( 366)-> Rv1151c -( 557)-> Rv1633 -( 60)-> Rv1634	2.14359	pumps
Rv0470c -( 547)-> Rv0449c -( 592)-> Rv1826 -( 486)-> Rv1820 -( 372)-> Rv0189c -( 422)-> Rv0191	2.15726	pumps
Rv2524c -( 350)-> Rv2605c -( 511)-> Rv2610c -( 319)-> Rv0046c -( 367)-> Rv0037c	2.16111	pumps
Rv1094 -( 259)-> Rv1093 -( 65)-> Rv0956 -( 580)-> Rv0321 -( 319)-> Rv0191	2.16725	pumps
Rv1483 -( 435)-> Rv3580c -( 573)-> Rv2357c -( 361)-> Rv0321 -( 319)-> Rv0191	2.17227	pumps
Rv1483 -( 541)-> Rv2746c -( 100)-> Rv2612c -( 164)-> Rv0046c -( 367)-> Rv0037c	2.175	pumps
Rv3800c -( 600)-> Rv3910 -( 392)-> Rv2152c -( 465)-> Rv1696 -( 543)-> Rv2593c	2.1875	SOS
Rv0470c -( 547)-> Rv0449c -( 575)-> Rv1832 -( 577)-> Rv2925c -( 583)-> Rv1007c -( 592)-> Rv2720	2.1961	SOS
Rv1094 -( 518)-> Rv1092c -( 540)-> Rv3314c -( 290)-> Rv3316	2.2	cytochrome
Rv1484 -( 236)-> Rv2540c -( 100)-> Rv1885c -( 467)-> Rv1880c	2.2	cytochrome
Rv0644c -( 350)-> Rv2580c -( 541)-> Rv1292 -( 352)-> Rv2883c -( 467)-> Rv2333c	2.20513	pumps
Rv3800c -( 600)-> Rv3013 -( 289)-> Rv3009c -( 508)-> Rv2883c -( 467)-> Rv2333c	2.20513	pumps
Rv0645c -( 305)-> Rv0647c -( 264)-> Rv2697c -( 77)-> Rv0321 -( 319)-> Rv0191	2.22619	pumps
Rv3801c -( 350)-> Rv0905 -( 224)-> Rv0904c -( 444)-> Rv2971 -( 420)-> Rv0191	2.23611	pumps
Rv0533c -( 521)-> Rv2786c -( 201)-> Rv1110 -( 549)-> Rv1451	2.25	cytochrome
Rv1484 -( 345)-> Rv0780 -( 491)-> Rv0784 -( 327)-> Rv0783c	2.25	pumps
Rv2523c -( 43)-> Rv2522c -( 462)-> Rv2540c -( 526)-> Rv3455c -( 488)-> Rv0933	2.25	pumps
Rv3229c -( 380)-> Rv3232c -( 490)-> Rv2572c -( 431)-> Rv2211c -( 100)-> Rv2764c -( 234)-> Rv0631c	2.25	SOS
Rv3285 -( 260)-> Rv3284 -( 375)-> Rv2670c -( 318)-> Rv3316	2.25	cytochrome
Rv3280 -( 350)-> Rv3522 -( 400)-> Rv3303c -( 426)-> Rv3301c -( 468)-> Rv0933	2.28226	pumps
Rv1350 -( 66)-> Rv0533c -( 269)-> Rv2445c -( 50)-> Rv0667 -( 547)-> Rv1821	2.28571	HGT
Rv3799c -( 90)-> Rv3667 -( 542)-> Rv3609c -( 371)-> Rv0732 -( 170)-> Rv1821	2.28846	HGT
Rv2523c -( 100)-> Rv1631 -( 394)-> Rv1436 -( 200)-> Rv3068c -( 100)-> Rv0046c -( 367)-> Rv0037c	2.29	pumps
Rv2524c -( 350)-> Rv3804c -( 528)-> Rv0928 -( 313)-> Rv0933	2.33333	pumps
Rv3801c -( 350)-> Rv0971c -( 577)-> Rv0977 -( 532)-> Rv3657c -( 70)-> Rv3659c	2.33333	HGT
Rv3285 -( 414)-> Rv3356c -( 582)-> Rv3065 -( 331)-> Rv3064c -( 527)-> Rv3726 -( 588)-> Rv3729 -( 462)-> Rv3728	2.33773	pumps
Rv3280 -( 88)-> Rv3667 -( 200)-> Rv2334 -( 181)-> Rv1077 -( 100)-> Rv2458 -( 389)-> Rv2459	2.34109	pumps
Rv3800c -( 584)-> Rv3909 -( 532)-> Rv3015c -( 446)-> Rv0990c -( 454)-> Rv3660c	2.35714	HGT
Rv2523c -( 478)-> Rv1344 -( 324)-> Rv1342c -( 492)-> Rv0102 -( 593)-> Rv3090 -( 491)-> Rv3727 -( 360)-> Rv3728	2.35833	pumps
Rv0470c -( 547)-> Rv0449c -( 592)-> Rv1826 -( 435)-> Rv1463 -( 234)-> Rv1456c -( 423)-> Rv2200c	2.37949	cytochrome
Rv2524c -( 298)-> Rv0011c -( 299)-> Rv2969c -( 479)-> Rv3236c -( 447)-> Rv3239c	2.4	pumps
Rv1484 -( 355)-> Rv0409 -( 587)-> Rv1023 -( 257)-> Rv1633 -( 60)-> Rv1634	2.41026	pumps
Rv2524c -( 584)-> Rv3256c -( 42)-> Rv3255c -( 568)-> Rv3339c -( 506)-> Rv1634	2.41026	pumps
Rv3799c -( 90)-> Rv3667 -( 200)-> Rv3684 -( 100)-> Rv0391 -( 100)-> Rv2458 -( 389)-> Rv2459	2.41026	pumps
Rv3229c -( 394)-> Rv0197 -( 546)-> Rv2214c -( 465)-> Rv2217 -( 369)-> Rv3659c	2.41667	HGT
Rv2524c -( 589)-> Rv3909 -( 132)-> Rv3911 -( 277)-> Rv2069 -( 330)-> Rv2068c	2.44444	pumps
Rv3229c -( 394)-> Rv0197 -( 546)-> Rv2214c -( 388)-> Rv2215 -( 3)-> Rv1248c -( 542)-> Rv1250	2.45513	pumps
Rv3279c -( 75)-> Rv3278c -( 595)-> Rv0888 -( 401)-> Rv0151c -( 583)-> Rv0246 -( 522)-> Rv3727 -( 360)-> Rv3728	2.48333	pumps
Rv0824c -( 321)-> Rv0825c -( 410)-> Rv2854 -( 492)-> Rv2848c -( 394)-> Rv2846c	2.5	pumps
Rv1484 -( 390)-> Rv1437 -( 490)-> Rv3674c -( 378)-> Rv3240c	2.5	HGT
Rv1484 -( 390)-> Rv1437 -( 586)-> Rv1653 -( 227)-> Rv1821	2.5	HGT
Rv1484 -( 411)-> Rv1436 -( 508)-> Rv1638 -( 573)-> Rv2720	2.5	SOS
Rv3279c -( 336)-> Rv3284 -( 572)-> Rv0815c -( 248)-> Rv3119 -( 590)-> Rv3121	2.5	cytochrome
Rv1094 -( 518)-> Rv1092c -( 100)-> Rv2913c -( 434)-> Rv0990c -( 454)-> Rv3660c	2.53333	HGT
Rv3801c -( 350)-> Rv3039c -( 339)-> Rv0456c -( 530)-> Rv3238c -( 279)-> Rv3239c	2.53333	pumps
Rv3280 -( 350)-> Rv2790c -( 373)-> Rv2793c -( 308)-> Rv2883c -( 467)-> Rv2333c	2.53846	pumps
Rv3799c -( 90)-> Rv3667 -( 192)-> Rv2967c -( 219)-> Rv2965c -( 548)-> Rv1451	2.53846	cytochrome
Rv3280 -( 350)-> Rv2790c -( 528)-> Rv3148 -( 531)-> Rv2882c -( 584)-> Rv0783c	2.54545	pumps
Rv0824c -( 556)-> Rv0826 -( 458)-> Rv1755c -( 100)-> Rv0046c -( 367)-> Rv0037c	2.55	pumps
Rv0824c -( 556)-> Rv0826 -( 570)-> Rv3061c -( 575)-> Rv3540c -( 132)-> Rv3545c	2.55	cytochrome
Rv0824c -( 321)-> Rv0825c -( 545)-> Rv3403c -( 447)-> Rv0246 -( 522)-> Rv3727 -( 360)-> Rv3728	2.56667	pumps
Rv1094 -( 265)-> Rv1095 -( 365)-> Rv1010 -( 372)-> Rv1668c -( 101)-> Rv1666c	2.57143	cytochrome
Rv3280 -( 225)-> Rv1493 -( 325)-> Rv1314c -( 416)-> Rv1257c -( 97)-> Rv1258c	2.57143	pumps
Rv3229c -( 550)-> Rv1206 -( 480)-> Rv3224 -( 573)-> Rv2790c -( 400)-> Rv2454c -( 408)-> Rv2456c	2.57292	pumps
Rv3229c -( 550)-> Rv1206 -( 574)-> Rv1436 -( 348)-> Rv2924c -( 564)-> Rv0490 -( 590)-> Rv0933	2.57292	pumps
Rv1094 -( 259)-> Rv1093 -( 508)-> Rv1436 -( 473)-> Rv2701c -( 100)-> Rv0046c -( 367)-> Rv0037c	2.57439	pumps
Rv3229c -( 380)-> Rv3232c -( 490)-> Rv2572c -( 491)-> Rv1406 -( 574)-> Rv0524 -( 51)-> Rv0527	2.60714	cytochrome
Rv0470c -( 547)-> Rv0449c -( 528)-> Rv0469 -( 415)-> Rv0468 -( 350)-> Rv0632c -( 427)-> Rv0631c	2.60769	SOS
Rv2246 -( 302)-> Rv0242c -( 506)-> Rv2568c -( 262)-> Rv2566 -( 595)-> Rv2456c	2.625	pumps
Rv0645c -( 579)-> Rv0650 -( 412)-> Rv2427c -( 126)-> Rv2426c -( 239)-> Rv0376c -( 428)-> Rv3729 -( 462)-> Rv3728	2.65758	pumps
Rv2524c -( 350)-> Rv0262c -( 567)-> Rv3225c -( 552)-> Rv0846c -( 568)-> Rv0849	2.66667	pumps
Rv3279c -( 287)-> Rv3276c -( 591)-> Rv2592c -( 454)-> Rv1272c -( 485)-> Rv1623c	2.66667	cytochrome
Rv3229c -( 258)-> Rv3231c -( 553)-> Rv3113 -( 525)-> Rv3115 -( 536)-> Rv3120 -( 578)-> Rv2874	2.89286	cytochrome
Rv2243 -( 269)-> Rv1941 -( 277)-> Rv1936 -( 544)-> Rv1900c -( 446)-> Rv3726 -( 458)-> Rv3727 -( 360)-> Rv3728	2.9	pumps
Rv3800c -( 584)-> Rv3909 -( 468)-> Rv0011c -( 406)-> Rv1446c -( 396)-> Rv1451	3.02381	cytochrome
Rv3800c -( 584)-> Rv3909 -( 551)-> Rv1845c -( 485)-> Rv2237 -( 534)-> Rv2994	3.02381	pumps
Rv0470c -( 547)-> Rv0449c -( 575)-> Rv1832 -( 506)-> Rv1438 -( 544)-> Rv0820 -( 496)-> Rv0933	3.02943	pumps
Rv3280 -( 350)-> Rv3522 -( 350)-> Rv0770 -( 83)-> Rv3170 -( 350)-> Rv1988	3.03226	pumps
Rv3801c -( 350)-> Rv2679 -( 269)-> Rv2676c -( 598)-> Rv2093c -( 584)-> Rv2068c	3.04348	pumps
Rv3280 -( 88)-> Rv3667 -( 581)-> Rv1300 -( 401)-> Rv1294 -( 510)-> Rv1451	3.05263	cytochrome
Rv3801c -( 350)-> Rv0892 -( 350)-> Rv0520 -( 374)-> Rv0522 -( 404)-> Rv2458 -( 389)-> Rv2459	3.0602	pumps
Rv3800c -( 584)-> Rv3909 -( 518)-> Rv1009 -( 296)-> Rv1007c -( 96)-> Rv2458 -( 389)-> Rv2459	3.06227	pumps
Rv3801c -( 350)-> Rv1074c -( 184)-> Rv1075c -( 467)-> Rv0585c -( 590)-> Rv0849	3.06667	pumps
Rv3799c -( 350)-> Rv0859 -( 414)-> Rv0858c -( 395)-> Rv1633 -( 60)-> Rv1634	3.07692	pumps
Rv3279c -( 204)-> Rv3600c -( 273)-> Rv1391 -( 595)-> Rv2971 -( 420)-> Rv0191	3.11111	pumps
Rv3801c -( 350)-> Rv0768 -( 556)-> Rv2589 -( 590)-> Rv0234c -( 350)-> Rv3316	3.11111	cytochrome
Rv0645c -( 561)-> Rv0648 -( 100)-> Rv1327c -( 423)-> Rv3037c -( 389)-> Rv3043c	3.125	cytochrome
Rv1483 -( 492)-> Rv0435c -( 403)-> Rv3000 -( 524)-> Rv3848 -( 575)-> Rv0631c	3.25	SOS
Rv3800c -( 584)-> Rv3909 -( 368)-> Rv0479c -( 375)-> Rv2113 -( 469)-> Rv0246 -( 522)-> Rv3727 -( 360)-> Rv3728	3.34048	pumps
Rv3229c -( 394)-> Rv0197 -( 523)-> Rv3095 -( 313)-> Rv3093c -( 316)-> Rv1227c -( 512)-> Rv0849	3.41667	pumps
Rv1484 -( 44)-> Rv1485 -( 497)-> Rv1771 -( 82)-> Rv1770 -( 533)-> Rv3090 -( 491)-> Rv3727 -( 360)-> Rv3728	3.525	pumps
Rv0904c -( 427)-> Rv2995c -( 384)-> Rv2427c -( 126)-> Rv2426c -( 239)-> Rv0376c -( 428)-> Rv3729 -( 462)-> Rv3728	3.59091	pumps
Rv3801c -( 332)-> Rv1886c -( 538)-> Rv0996 -( 379)-> Rv0151c -( 583)-> Rv0246 -( 522)-> Rv3727 -( 360)-> Rv3728	3.81667	pumps
Rv3279c -( 359)-> Rv3146 -( 595)-> Rv3441c -( 573)-> Rv0934 -( 33)-> Rv0933	4	pumps
