# Supplementary material for: Mycobacterium tuberculosis interactome analysis unravels potential pathways to drug resistance
Source: BMC Microbiol. 2008 Dec 23;8:234. doi: 10.1186/1471-2180-8-234 (PMC2649132; doi:10.1186/1471-2180-8-234)
Supplement: Additional File 4 — MAP-RES edge hubs. A list of all the edges in MAP-RES, ordered by the number of times they appear in the network. [file 1471-2180-8-234-S4.xls]

## Sheet: Edge Hubs in MAP-RES
Frequency	Source	Interaction	Target
78	Rv3546	-( 395)->	Rv3545c
65	Rv0470c	-( 547)->	Rv0449c
55	Rv2243	-( 200)->	Rv3546
53	Rv0824c	-( 162)->	Rv0823c
48	Rv3229c	-( 550)->	Rv1206
48	Rv0642c	-( 350)->	Rv0892
47	Rv0644c	-( 350)->	Rv0892
46	Rv3801c	-( 350)->	Rv0892
46	Rv2524c	-( 350)->	Rv3057c
44	Rv1350	-( 205)->	Rv2243
42	Rv0242c	-( 436)->	Rv2243
41	Rv1094	-( 259)->	Rv1093
35	Rv0769	-( 558)->	Rv0766c
31	Rv3280	-( 350)->	Rv3522
29	Rv0645c	-( 452)->	Rv0644c
27	Rv3800c	-( 598)->	Rv1925
27	Rv2523c	-( 84)->	Rv2524c
27	Rv0503c	-( 564)->	Rv2503c
26	Rv3799c	-( 90)->	Rv3667
26	Rv2883c	-( 467)->	Rv2333c
26	Rv2458	-( 389)->	Rv2459
26	Rv2245	-( 596)->	Rv2737c
26	Rv1248c	-( 542)->	Rv1250
25	Rv2523c	-( 100)->	Rv1631
25	Rv0643c	-( 350)->	Rv0892
25	Rv0449c	-( 541)->	Rv0642c
24	Rv1412	-( 196)->	Rv1410c
24	Rv0503c	-( 595)->	Rv2246
23	Rv2093c	-( 584)->	Rv2068c
23	Rv0449c	-( 575)->	Rv1832
23	Rv0242c	-( 276)->	Rv2245
22	Rv2882c	-( 584)->	Rv0783c
21	Rv3799c	-( 162)->	Rv3801c
21	Rv1908c	-( 152)->	Rv2678c
21	Rv1393c	-( 109)->	Rv1394c
21	Rv1206	-( 561)->	Rv1393c
20	Rv3540c	-( 132)->	Rv3545c
20	Rv2503c	-( 44)->	Rv3546
20	Rv2246	-( 510)->	Rv1389
20	Rv1925	-( 350)->	Rv0892
20	Rv0904c	-( 224)->	Rv0905
20	Rv0892	-( 350)->	Rv1256c
20	Rv0046c	-( 367)->	Rv0037c
19	Rv3522	-( 295)->	Rv3540c
19	Rv3280	-( 88)->	Rv3667
19	Rv3240c	-( 323)->	Rv3239c
19	Rv2245	-( 527)->	Rv0769
19	Rv0848	-( 60)->	Rv0849
19	Rv0570	-( 452)->	Rv0568
18	Rv3285	-( 399)->	Rv0971c
18	Rv2925c	-( 378)->	Rv3659c
18	Rv0971c	-( 350)->	Rv1882c
18	Rv0905	-( 350)->	Rv3057c
17	Rv3279c	-( 100)->	Rv2672
17	Rv2689c	-( 388)->	Rv2686c
17	Rv2672	-( 506)->	Rv2590
17	Rv2238c	-( 569)->	Rv2687c
17	Rv1483	-( 435)->	Rv3580c
17	Rv1389	-( 100)->	Rv0570
17	Rv1093	-( 100)->	Rv0768
17	Rv0768	-( 494)->	Rv0766c
17	Rv0533c	-( 290)->	Rv0769
16	Rv3659c	-( 63)->	Rv3660c
16	Rv2454c	-( 408)->	Rv2456c
16	Rv1206	-( 574)->	Rv1436
16	Rv0777	-( 122)->	Rv0778
15	Rv3727	-( 360)->	Rv3728
15	Rv2947c	-( 274)->	Rv1181
15	Rv2590	-( 350)->	Rv0892
15	Rv1483	-( 350)->	Rv2947c
15	Rv1350	-( 90)->	Rv2245
15	Rv1256c	-( 392)->	Rv1258c
15	Rv1181	-( 350)->	Rv1882c
15	Rv0823c	-( 488)->	Rv0777
15	Rv0645c	-( 579)->	Rv0650
14	Rv3800c	-( 584)->	Rv3909
14	Rv3285	-( 414)->	Rv3356c
14	Rv3232c	-( 490)->	Rv2572c
14	Rv3229c	-( 380)->	Rv3232c
14	Rv2607	-( 412)->	Rv2605c
14	Rv2605c	-( 100)->	Rv3057c
14	Rv2584c	-( 578)->	Rv1623c
14	Rv1484	-( 316)->	Rv2607
14	Rv1094	-( 265)->	Rv1095
14	Rv0644c	-( 350)->	Rv3248c
13	Rv3339c	-( 506)->	Rv1634
13	Rv3279c	-( 354)->	Rv3275c
13	Rv2245	-( 565)->	Rv0340
13	Rv1633	-( 60)->	Rv1634
13	Rv0824c	-( 456)->	Rv0822c
13	Rv0644c	-( 350)->	Rv1392
13	Rv0642c	-( 350)->	Rv3248c
13	Rv0449c	-( 592)->	Rv1826
12	Rv3913	-( 299)->	Rv1620c
12	Rv3801c	-( 350)->	Rv1071c
12	Rv3275c	-( 573)->	Rv3065
12	Rv2782c	-( 513)->	Rv1622c
12	Rv2689c	-( 381)->	Rv2687c
12	Rv2523c	-( 43)->	Rv2522c
12	Rv2243	-( 559)->	Rv2782c
12	Rv1253	-( 587)->	Rv0630c
12	Rv1253	-( 574)->	Rv0629c
12	Rv1094	-( 403)->	Rv1096
12	Rv0645c	-( 305)->	Rv0647c
12	Rv0643c	-( 350)->	Rv3248c
12	Rv0643c	-( 350)->	Rv1392
12	Rv0642c	-( 350)->	Rv1392
12	Rv0533c	-( 479)->	Rv1392
12	Rv0503c	-( 475)->	Rv0505c
11	Rv3799c	-( 350)->	Rv3522
11	Rv3729	-( 462)->	Rv3728
11	Rv3279c	-( 201)->	Rv2752c
11	Rv3248c	-( 486)->	Rv3240c
11	Rv2992c	-( 375)->	Rv2994
11	Rv2906c	-( 592)->	Rv2994
11	Rv2845c	-( 236)->	Rv2846c
11	Rv2496c	-( 202)->	Rv3659c
11	Rv2246	-( 424)->	Rv2786c
11	Rv2246	-( 264)->	Rv2925c
11	Rv1832	-( 397)->	Rv2839c
11	Rv1449c	-( 285)->	Rv1451
11	Rv0904c	-( 534)->	Rv3370c
10	Rv3913	-( 167)->	Rv1621c
10	Rv3667	-( 541)->	Rv3419c
10	Rv3665c	-( 482)->	Rv0933
10	Rv3356c	-( 582)->	Rv3065
10	Rv2871	-( 546)->	Rv2874
10	Rv2782c	-( 578)->	Rv2193
10	Rv2246	-( 464)->	Rv1449c
10	Rv2243	-( 540)->	Rv2906c
10	Rv1876	-( 259)->	Rv1877
10	Rv0892	-( 200)->	Rv1178
10	Rv0632c	-( 427)->	Rv0631c
10	Rv0340	-( 447)->	Rv0342
9	Rv3801c	-( 350)->	Rv0768
9	Rv3726	-( 588)->	Rv3729
9	Rv3667	-( 367)->	Rv1625c
9	Rv3279c	-( 201)->	Rv3157
9	Rv3248c	-( 266)->	Rv3914
9	Rv2971	-( 420)->	Rv0191
9	Rv2584c	-( 569)->	Rv1622c
9	Rv2522c	-( 574)->	Rv3043c
9	Rv2457c	-( 128)->	Rv2456c
9	Rv2246	-( 27)->	Rv0904c
9	Rv2243	-( 189)->	Rv3710
9	Rv1484	-( 568)->	Rv3665c
9	Rv1018c	-( 227)->	Rv0527
9	Rv0892	-( 350)->	Rv3685c
9	Rv0892	-( 350)->	Rv3518c
9	Rv0892	-( 350)->	Rv3121
9	Rv0892	-( 350)->	Rv3059
9	Rv0892	-( 350)->	Rv2268c
9	Rv0892	-( 350)->	Rv2266
9	Rv0892	-( 350)->	Rv1880c
9	Rv0892	-( 350)->	Rv1785c
9	Rv0892	-( 350)->	Rv1777
9	Rv0892	-( 350)->	Rv1666c
9	Rv0892	-( 350)->	Rv0568
9	Rv0892	-( 350)->	Rv0327c
9	Rv0892	-( 350)->	Rv0136
9	Rv0892	-( 335)->	Rv1394c
9	Rv0644c	-( 350)->	Rv1908c
9	Rv0643c	-( 350)->	Rv1908c
9	Rv0642c	-( 350)->	Rv1908c
9	Rv0445c	-( 577)->	Rv2874
9	Rv0189c	-( 422)->	Rv0191
8	Rv3914	-( 545)->	Rv1253
8	Rv3800c	-( 600)->	Rv3910
8	Rv3521	-( 521)->	Rv0342
8	Rv3462c	-( 526)->	Rv1620c
8	Rv3462c	-( 302)->	Rv1621c
8	Rv3285	-( 18)->	Rv0904c
8	Rv3280	-( 131)->	Rv3279c
8	Rv3248c	-( 350)->	Rv2689c
8	Rv3090	-( 491)->	Rv3727
8	Rv3065	-( 527)->	Rv1877
8	Rv2737c	-( 44)->	Rv2720
8	Rv2678c	-( 387)->	Rv0764c
8	Rv2243	-( 576)->	Rv3715c
8	Rv2243	-( 356)->	Rv2238c
8	Rv2201	-( 233)->	Rv2200c
8	Rv1483	-( 524)->	Rv2737c
8	Rv1483	-( 141)->	Rv1485
8	Rv1392	-( 202)->	Rv1388
8	Rv1071c	-( 554)->	Rv2890c
8	Rv0904c	-( 444)->	Rv2971
8	Rv0892	-( 350)->	Rv3545c
8	Rv0892	-( 350)->	Rv2276
8	Rv0892	-( 350)->	Rv0778
8	Rv0769	-( 559)->	Rv0764c
8	Rv0645c	-( 567)->	Rv0649
8	Rv0645c	-( 561)->	Rv0648
8	Rv0632c	-( 576)->	Rv0629c
8	Rv0632c	-( 441)->	Rv0630c
7	Rv3834c	-( 488)->	Rv2584c
7	Rv3715c	-( 165)->	Rv2584c
7	Rv3710	-( 200)->	Rv1872c
7	Rv3710	-( 200)->	Rv0694
7	Rv3667	-( 200)->	Rv0848
7	Rv3602c	-( 589)->	Rv2720
7	Rv3522	-( 400)->	Rv2454c
7	Rv3285	-( 434)->	Rv0823c
7	Rv3120	-( 578)->	Rv2874
7	Rv2793c	-( 598)->	Rv0046c
7	Rv2764c	-( 234)->	Rv0631c
7	Rv2678c	-( 566)->	Rv2276
7	Rv2524c	-( 350)->	Rv2210c
7	Rv2524c	-( 194)->	Rv2522c
7	Rv2523c	-( 470)->	Rv2244
7	Rv2246	-( 488)->	Rv2241
7	Rv2243	-( 257)->	Rv0769
7	Rv2243	-( 202)->	Rv2925c
7	Rv2241	-( 400)->	Rv3316
7	Rv2158c	-( 145)->	Rv0631c
7	Rv1483	-( 121)->	Rv2243
7	Rv1392	-( 551)->	Rv1689
7	Rv1388	-( 543)->	Rv1145
7	Rv1350	-( 66)->	Rv0533c
7	Rv1257c	-( 97)->	Rv1258c
7	Rv1071c	-( 453)->	Rv3065
7	Rv0892	-( 350)->	Rv2689c
7	Rv0643c	-( 350)->	Rv0853c
7	Rv0642c	-( 350)->	Rv0853c
7	Rv0533c	-( 269)->	Rv2445c
7	Rv0533c	-( 245)->	Rv3715c
7	Rv0449c	-( 91)->	Rv0445c
7	Rv0321	-( 319)->	Rv0191
6	Rv3909	-( 347)->	Rv3913
6	Rv3800c	-( 571)->	Rv1459c
6	Rv3455c	-( 488)->	Rv0933
6	Rv3419c	-( 569)->	Rv0529
6	Rv3285	-( 349)->	Rv2243
6	Rv3279c	-( 442)->	Rv1589
6	Rv3279c	-( 193)->	Rv0482
6	Rv3238c	-( 499)->	Rv3726
6	Rv3229c	-( 394)->	Rv0197
6	Rv3140	-( 350)->	Rv0632c
6	Rv3057c	-( 350)->	Rv1256c
6	Rv2839c	-( 492)->	Rv1253
6	Rv2782c	-( 345)->	Rv1451
6	Rv2678c	-( 377)->	Rv0527
6	Rv2580c	-( 396)->	Rv2584c
6	Rv2245	-( 312)->	Rv1018c
6	Rv1837c	-( 36)->	Rv1257c
6	Rv1832	-( 577)->	Rv2925c
6	Rv1599	-( 319)->	Rv3462c
6	Rv1485	-( 23)->	Rv2678c
6	Rv1484	-( 526)->	Rv1599
6	Rv1392	-( 341)->	Rv2201
6	Rv1392	-( 100)->	Rv2458
6	Rv1388	-( 575)->	Rv2196
6	Rv1350	-( 408)->	Rv1349
6	Rv1145	-( 475)->	Rv1877
6	Rv1096	-( 449)->	Rv2782c
6	Rv1093	-( 80)->	Rv2764c
6	Rv0904c	-( 245)->	Rv3846
6	Rv0904c	-( 201)->	Rv3455c
6	Rv0892	-( 350)->	Rv1988
6	Rv0853c	-( 100)->	Rv2496c
6	Rv0823c	-( 512)->	Rv2782c
6	Rv0823c	-( 371)->	Rv3834c
6	Rv0768	-( 488)->	Rv0764c
6	Rv0644c	-( 350)->	Rv2580c
6	Rv0644c	-( 350)->	Rv0853c
6	Rv0533c	-( 245)->	Rv2925c
5	Rv3801c	-( 350)->	Rv3039c
5	Rv3799c	-( 386)->	Rv3279c
5	Rv3799c	-( 100)->	Rv3140
5	Rv3708c	-( 592)->	Rv2870c
5	Rv3545c	-( 312)->	Rv2266
5	Rv3545c	-( 310)->	Rv1666c
5	Rv3545c	-( 302)->	Rv0778
5	Rv3545c	-( 294)->	Rv1394c
5	Rv3545c	-( 285)->	Rv3518c
5	Rv3545c	-( 268)->	Rv0568
5	Rv3545c	-( 259)->	Rv1880c
5	Rv3545c	-( 255)->	Rv0327c
5	Rv3545c	-( 252)->	Rv3685c
5	Rv3545c	-( 252)->	Rv3121
5	Rv3545c	-( 251)->	Rv0136
5	Rv3545c	-( 250)->	Rv2268c
5	Rv3545c	-( 246)->	Rv1785c
5	Rv3545c	-( 245)->	Rv3059
5	Rv3545c	-( 231)->	Rv1777
5	Rv3394c	-( 192)->	Rv3370c
5	Rv3303c	-( 42)->	Rv1248c
5	Rv3285	-( 280)->	Rv2534c
5	Rv3284	-( 552)->	Rv2680
5	Rv3263	-( 500)->	Rv2846c
5	Rv3248c	-( 350)->	Rv1988
5	Rv3248c	-( 100)->	Rv2458
5	Rv3152	-( 268)->	Rv2193
5	Rv3068c	-( 100)->	Rv0046c
5	Rv2925c	-( 555)->	Rv2883c
5	Rv2916c	-( 484)->	Rv3240c
5	Rv2890c	-( 365)->	Rv1821
5	Rv2890c	-( 187)->	Rv3240c
5	Rv2870c	-( 324)->	Rv2871
5	Rv2764c	-( 434)->	Rv0630c
5	Rv2764c	-( 305)->	Rv0629c
5	Rv2687c	-( 82)->	Rv2686c
5	Rv2678c	-( 521)->	Rv1451
5	Rv2678c	-( 371)->	Rv2193
5	Rv2584c	-( 593)->	Rv1620c
5	Rv2584c	-( 540)->	Rv1621c
5	Rv2524c	-( 464)->	Rv2918c
5	Rv2524c	-( 298)->	Rv0011c
5	Rv2495c	-( 71)->	Rv1248c
5	Rv2245	-( 412)->	Rv1449c
5	Rv2245	-( 369)->	Rv1908c
5	Rv2243	-( 512)->	Rv2889c
5	Rv2243	-( 200)->	Rv2496c
5	Rv1631	-( 527)->	Rv2440c
5	Rv1631	-( 468)->	Rv2786c
5	Rv1589	-( 254)->	Rv3240c
5	Rv1484	-( 491)->	Rv2725c
5	Rv1484	-( 236)->	Rv2540c
5	Rv1392	-( 350)->	Rv1988
5	Rv1389	-( 90)->	Rv1388
5	Rv1206	-( 152)->	Rv1207
5	Rv1095	-( 312)->	Rv3419c
5	Rv1094	-( 518)->	Rv1092c
5	Rv1093	-( 596)->	Rv3580c
5	Rv1079	-( 100)->	Rv2458
5	Rv0904c	-( 578)->	Rv1079
5	Rv0904c	-( 522)->	Rv2839c
5	Rv0904c	-( 241)->	Rv1547
5	Rv0904c	-( 174)->	Rv3708c
5	Rv0896	-( 129)->	Rv1248c
5	Rv0892	-( 350)->	Rv0766c
5	Rv0825c	-( 497)->	Rv3660c
5	Rv0823c	-( 584)->	Rv2703
5	Rv0823c	-( 204)->	Rv0772
5	Rv0822c	-( 430)->	Rv1423
5	Rv0585c	-( 590)->	Rv0849
5	Rv0504c	-( 486)->	Rv2199c
5	Rv0503c	-( 219)->	Rv0504c
5	Rv0242c	-( 200)->	Rv0533c
5	Rv0056	-( 582)->	Rv0529
4	Rv3801c	-( 278)->	Rv0129c
4	Rv3800c	-( 579)->	Rv3394c
4	Rv3715c	-( 381)->	Rv2593c
4	Rv3710	-( 50)->	Rv0189c
4	Rv3708c	-( 304)->	Rv2678c
4	Rv3667	-( 486)->	Rv0041
4	Rv3667	-( 100)->	Rv0904c
4	Rv3644c	-( 486)->	Rv1547
4	Rv3610c	-( 498)->	Rv3240c
4	Rv3580c	-( 528)->	Rv1629
4	Rv3545c	-( 261)->	Rv1256c
4	Rv3545c	-( 225)->	Rv2276
4	Rv3524	-( 536)->	Rv3238c
4	Rv3522	-( 547)->	Rv0760c
4	Rv3522	-( 400)->	Rv3303c
4	Rv3522	-( 259)->	Rv3524
4	Rv3522	-( 14)->	Rv3521
4	Rv3285	-( 575)->	Rv2535c
4	Rv3284	-( 572)->	Rv0815c
4	Rv3280	-( 235)->	Rv3284
4	Rv3279c	-( 336)->	Rv3284
4	Rv3275c	-( 558)->	Rv2678c
4	Rv3275c	-( 531)->	Rv3248c
4	Rv3240c	-( 335)->	Rv3238c
4	Rv3152	-( 232)->	Rv3043c
4	Rv3065	-( 527)->	Rv2846c
4	Rv3057c	-( 350)->	Rv3685c
4	Rv3057c	-( 350)->	Rv3518c
4	Rv3057c	-( 350)->	Rv3121
4	Rv3057c	-( 350)->	Rv2276
4	Rv3057c	-( 350)->	Rv2268c
4	Rv3057c	-( 350)->	Rv2266
4	Rv3057c	-( 350)->	Rv1785c
4	Rv3057c	-( 350)->	Rv1777
4	Rv3057c	-( 350)->	Rv1666c
4	Rv3057c	-( 350)->	Rv1394c
4	Rv3057c	-( 350)->	Rv0766c
4	Rv3057c	-( 350)->	Rv0568
4	Rv3057c	-( 350)->	Rv0327c
4	Rv3057c	-( 350)->	Rv0136
4	Rv3057c	-( 154)->	Rv3059
4	Rv3039c	-( 232)->	Rv3043c
4	Rv2925c	-( 449)->	Rv2882c
4	Rv2868c	-( 404)->	Rv2871
4	Rv2786c	-( 86)->	Rv1412
4	Rv2786c	-( 423)->	Rv2093c
4	Rv2786c	-( 280)->	Rv2845c
4	Rv2737c	-( 96)->	Rv2593c
4	Rv2696c	-( 595)->	Rv2194
4	Rv2696c	-( 290)->	Rv2689c
4	Rv2690c	-( 579)->	Rv2686c
4	Rv2678c	-( 560)->	Rv0529
4	Rv2678c	-( 532)->	Rv3043c
4	Rv2572c	-( 273)->	Rv2584c
4	Rv2535c	-( 540)->	Rv2192c
4	Rv2524c	-( 272)->	Rv2696c
4	Rv2522c	-( 556)->	Rv2200c
4	Rv2503c	-( 509)->	Rv2496c
4	Rv2440c	-( 366)->	Rv3659c
4	Rv2440c	-( 241)->	Rv1253
4	Rv2364c	-( 596)->	Rv1253
4	Rv2246	-( 400)->	Rv0896
4	Rv2246	-( 392)->	Rv1018c
4	Rv2245	-( 600)->	Rv3708c
4	Rv2245	-( 595)->	Rv1093
4	Rv2245	-( 548)->	Rv2922c
4	Rv2245	-( 436)->	Rv1389
4	Rv2245	-( 400)->	Rv0896
4	Rv2244	-( 319)->	Rv2241
4	Rv2243	-( 508)->	Rv0056
4	Rv2243	-( 448)->	Rv2364c
4	Rv2243	-( 399)->	Rv2916c
4	Rv2243	-( 200)->	Rv1837c
4	Rv2241	-( 100)->	Rv1872c
4	Rv2241	-( 100)->	Rv0694
4	Rv2192c	-( 171)->	Rv2196
4	Rv1900c	-( 446)->	Rv3726
4	Rv1826	-( 455)->	Rv1821
4	Rv1689	-( 352)->	Rv2883c
4	Rv1631	-( 432)->	Rv1633
4	Rv1599	-( 341)->	Rv2093c
4	Rv1484	-( 539)->	Rv3464
4	Rv1484	-( 504)->	Rv2572c
4	Rv1484	-( 345)->	Rv0780
4	Rv1484	-( 218)->	Rv1601
4	Rv1483	-( 541)->	Rv2746c
4	Rv1451	-( 26)->	Rv2200c
4	Rv1449c	-( 309)->	Rv2720
4	Rv1436	-( 600)->	Rv1392
4	Rv1392	-( 540)->	Rv1412
4	Rv1392	-( 516)->	Rv1629
4	Rv1388	-( 493)->	Rv2194
4	Rv1349	-( 428)->	Rv1622c
4	Rv1349	-( 419)->	Rv1623c
4	Rv1302	-( 494)->	Rv2690c
4	Rv1178	-( 200)->	Rv3339c
4	Rv1144	-( 350)->	Rv0632c
4	Rv1096	-( 525)->	Rv2783c
4	Rv1077	-( 100)->	Rv2458
4	Rv0976c	-( 287)->	Rv0036c
4	Rv0933	-( 571)->	Rv1258c
4	Rv0852	-( 350)->	Rv0632c
4	Rv0824c	-( 321)->	Rv0825c
4	Rv0823c	-( 304)->	Rv2593c
4	Rv0772	-( 542)->	Rv0764c
4	Rv0768	-( 579)->	Rv3913
4	Rv0732	-( 170)->	Rv1821
4	Rv0650	-( 200)->	Rv1449c
4	Rv0644c	-( 350)->	Rv1599
4	Rv0643c	-( 350)->	Rv1599
4	Rv0642c	-( 350)->	Rv1599
4	Rv0533c	-( 596)->	Rv2238c
4	Rv0533c	-( 580)->	Rv3644c
4	Rv0533c	-( 521)->	Rv2786c
4	Rv0533c	-( 432)->	Rv2921c
4	Rv0533c	-( 409)->	Rv2241
4	Rv0524	-( 557)->	Rv3065
4	Rv0505c	-( 100)->	Rv3834c
4	Rv0503c	-( 574)->	Rv0449c
4	Rv0472c	-( 596)->	Rv0876c
4	Rv0470c	-( 466)->	Rv0472c
4	Rv0343	-( 522)->	Rv3090
4	Rv0339c	-( 227)->	Rv0342
4	Rv0337c	-( 366)->	Rv0339c
4	Rv0246	-( 522)->	Rv3727
4	Rv0036c	-( 135)->	Rv0037c
3	Rv3914	-( 272)->	Rv1547
3	Rv3910	-( 392)->	Rv2152c
3	Rv3909	-( 316)->	Rv2696c
3	Rv3834c	-( 168)->	Rv2093c
3	Rv3801c	-( 350)->	Rv0971c
3	Rv3801c	-( 350)->	Rv0632c
3	Rv3801c	-( 350)->	Rv0458
3	Rv3800c	-( 67)->	Rv3799c
3	Rv3800c	-( 398)->	Rv3794
3	Rv3800c	-( 339)->	Rv1663
3	Rv3799c	-( 336)->	Rv2502c
3	Rv3794	-( 579)->	Rv1388
3	Rv3726	-( 458)->	Rv3727
3	Rv3721c	-( 362)->	Rv3370c
3	Rv3715c	-( 380)->	Rv2737c
3	Rv3667	-( 600)->	Rv0733
3	Rv3667	-( 100)->	Rv3710
3	Rv3657c	-( 55)->	Rv3660c
3	Rv3580c	-( 550)->	Rv2839c
3	Rv3580c	-( 481)->	Rv2440c
3	Rv3565	-( 200)->	Rv3339c
3	Rv3559c	-( 385)->	Rv3565
3	Rv3458c	-( 324)->	Rv1451
3	Rv3419c	-( 499)->	Rv2737c
3	Rv3419c	-( 368)->	Rv3659c
3	Rv3366	-( 436)->	Rv0694
3	Rv3366	-( 320)->	Rv1872c
3	Rv3356c	-( 53)->	Rv2764c
3	Rv3356c	-( 299)->	Rv2584c
3	Rv3285	-( 368)->	Rv2245
3	Rv3280	-( 100)->	Rv3140
3	Rv3279c	-( 599)->	Rv3601c
3	Rv3248c	-( 531)->	Rv3275c
3	Rv3248c	-( 350)->	Rv3263
3	Rv3238c	-( 279)->	Rv3239c
3	Rv3236c	-( 447)->	Rv3239c
3	Rv3157	-( 553)->	Rv2093c
3	Rv3057c	-( 350)->	Rv1880c
3	Rv3057c	-( 350)->	Rv0778
3	Rv3057c	-( 350)->	Rv0632c
3	Rv3043c	-( 9)->	Rv1451
3	Rv3043c	-( 1)->	Rv2193
3	Rv2924c	-( 592)->	Rv3370c
3	Rv2921c	-( 590)->	Rv3240c
3	Rv2889c	-( 319)->	Rv2764c
3	Rv2883c	-( 395)->	Rv0783c
3	Rv2859c	-( 340)->	Rv3043c
3	Rv2839c	-( 493)->	Rv2457c
3	Rv2786c	-( 584)->	Rv3913
3	Rv2752c	-( 572)->	Rv2737c
3	Rv2746c	-( 576)->	Rv1259
3	Rv2737c	-( 523)->	Rv2883c
3	Rv2737c	-( 514)->	Rv2890c
3	Rv2737c	-( 199)->	Rv1633
3	Rv2725c	-( 498)->	Rv0628c
3	Rv2680	-( 275)->	Rv2194
3	Rv2678c	-( 589)->	Rv0189c
3	Rv2605c	-( 558)->	Rv2593c
3	Rv2572c	-( 202)->	Rv2593c
3	Rv2524c	-( 589)->	Rv3909
3	Rv2524c	-( 350)->	Rv2928
3	Rv2524c	-( 350)->	Rv2605c
3	Rv2524c	-( 350)->	Rv1750c
3	Rv2522c	-( 487)->	Rv1629
3	Rv2497c	-( 400)->	Rv3316
3	Rv2496c	-( 460)->	Rv2764c
3	Rv2496c	-( 400)->	Rv3316
3	Rv2445c	-( 100)->	Rv3370c
3	Rv2246	-( 400)->	Rv1131
3	Rv2245	-( 380)->	Rv2241
3	Rv2245	-( 338)->	Rv2786c
3	Rv2245	-( 21)->	Rv0904c
3	Rv2243	-( 294)->	Rv1389
3	Rv2243	-( 200)->	Rv3667
3	Rv2241	-( 177)->	Rv2238c
3	Rv2192c	-( 152)->	Rv2194
3	Rv2190c	-( 580)->	Rv2846c
3	Rv2093c	-( 559)->	Rv0529
3	Rv2069	-( 330)->	Rv2068c
3	Rv1925	-( 350)->	Rv0632c
3	Rv1908c	-( 586)->	Rv3721c
3	Rv1908c	-( 553)->	Rv2158c
3	Rv1908c	-( 350)->	Rv1988
3	Rv1832	-( 89)->	Rv3303c
3	Rv1826	-( 330)->	Rv3275c
3	Rv1820	-( 93)->	Rv1821
3	Rv1689	-( 584)->	Rv1876
3	Rv1663	-( 548)->	Rv1659
3	Rv1631	-( 539)->	Rv3356c
3	Rv1631	-( 248)->	Rv2718c
3	Rv1625c	-( 274)->	Rv1623c
3	Rv1601	-( 546)->	Rv3002c
3	Rv1484	-( 44)->	Rv1485
3	Rv1484	-( 408)->	Rv0001
3	Rv1484	-( 406)->	Rv0904c
3	Rv1484	-( 355)->	Rv0409
3	Rv1484	-( 251)->	Rv1438
3	Rv1483	-( 592)->	Rv3366
3	Rv1483	-( 511)->	Rv2748c
3	Rv1459c	-( 583)->	Rv1828
3	Rv1459c	-( 518)->	Rv3521
3	Rv1456c	-( 423)->	Rv2200c
3	Rv1449c	-( 320)->	Rv2678c
3	Rv1438	-( 233)->	Rv3152
3	Rv1392	-( 590)->	Rv2992c
3	Rv1392	-( 420)->	Rv2793c
3	Rv1392	-( 315)->	Rv3602c
3	Rv1259	-( 221)->	Rv1258c
3	Rv1258c	-( 571)->	Rv0933
3	Rv1207	-( 542)->	Rv1201c
3	Rv1206	-( 405)->	Rv1204c
3	Rv1201c	-( 524)->	Rv3065
3	Rv1178	-( 350)->	Rv0848
3	Rv1178	-( 200)->	Rv2454c
3	Rv1131	-( 526)->	Rv1629
3	Rv1095	-( 599)->	Rv0337c
3	Rv1008	-( 523)->	Rv1412
3	Rv0990c	-( 454)->	Rv3660c
3	Rv0904c	-( 540)->	Rv2925c
3	Rv0892	-( 200)->	Rv0337c
3	Rv0853c	-( 96)->	Rv1872c
3	Rv0853c	-( 96)->	Rv0694
3	Rv0853c	-( 100)->	Rv2497c
3	Rv0853c	-( 100)->	Rv2495c
3	Rv0823c	-( 565)->	Rv1165
3	Rv0823c	-( 445)->	Rv1629
3	Rv0823c	-( 386)->	Rv3708c
3	Rv0823c	-( 258)->	Rv2725c
3	Rv0815c	-( 276)->	Rv3120
3	Rv0782	-( 477)->	Rv3659c
3	Rv0766c	-( 294)->	Rv1256c
3	Rv0766c	-( 282)->	Rv2268c
3	Rv0766c	-( 277)->	Rv0778
3	Rv0766c	-( 276)->	Rv2266
3	Rv0766c	-( 274)->	Rv3518c
3	Rv0766c	-( 266)->	Rv1880c
3	Rv0766c	-( 260)->	Rv1785c
3	Rv0766c	-( 243)->	Rv3685c
3	Rv0766c	-( 240)->	Rv3121
3	Rv0766c	-( 234)->	Rv0327c
3	Rv0766c	-( 233)->	Rv3059
3	Rv0766c	-( 219)->	Rv0136
3	Rv0764c	-( 589)->	Rv1394c
3	Rv0764c	-( 555)->	Rv1777
3	Rv0650	-( 424)->	Rv2555c
3	Rv0649	-( 200)->	Rv0462
3	Rv0648	-( 505)->	Rv0852
3	Rv0648	-( 384)->	Rv0651
3	Rv0647c	-( 448)->	Rv2572c
3	Rv0647c	-( 418)->	Rv0512
3	Rv0642c	-( 350)->	Rv2580c
3	Rv0533c	-( 566)->	Rv1144
3	Rv0512	-( 595)->	Rv0764c
3	Rv0482	-( 513)->	Rv3907c
3	Rv0470c	-( 442)->	Rv0470.1
3	Rv0470.1	-( 367)->	Rv0473
3	Rv0458	-( 475)->	Rv0462
3	Rv0391	-( 100)->	Rv2458
3	Rv0340	-( 454)->	Rv0343
3	Rv0243	-( 400)->	Rv2454c
3	Rv0197	-( 546)->	Rv2214c
2	Rv3910	-( 544)->	Rv0016c
2	Rv3909	-( 488)->	Rv2195
2	Rv3907c	-( 427)->	Rv3913
2	Rv3886c	-( 467)->	Rv3657c
2	Rv3846	-( 555)->	Rv3152
2	Rv3846	-( 402)->	Rv3240c
2	Rv3801c	-( 350)->	Rv0517
2	Rv3800c	-( 600)->	Rv3013
2	Rv3800c	-( 583)->	Rv2381c
2	Rv3800c	-( 495)->	Rv3792
2	Rv3799c	-( 67)->	Rv3800c
2	Rv3792	-( 489)->	Rv0528
2	Rv3708c	-( 378)->	Rv3710
2	Rv3667	-( 582)->	Rv1475c
2	Rv3667	-( 192)->	Rv2967c
2	Rv3644c	-( 542)->	Rv2219
2	Rv3601c	-( 67)->	Rv0337c
2	Rv3580c	-( 580)->	Rv1633
2	Rv3580c	-( 567)->	Rv3913
2	Rv3580c	-( 300)->	Rv2845c
2	Rv3565	-( 282)->	Rv0848
2	Rv3521	-( 530)->	Rv0585c
2	Rv3464	-( 416)->	Rv3462c
2	Rv3419c	-( 550)->	Rv3240c
2	Rv3393	-( 576)->	Rv2193
2	Rv3393	-( 565)->	Rv3043c
2	Rv3392c	-( 400)->	Rv3393
2	Rv3370c	-( 595)->	Rv2882c
2	Rv3370c	-( 287)->	Rv2720
2	Rv3308	-( 561)->	Rv3913
2	Rv3303c	-( 100)->	Rv1872c
2	Rv3303c	-( 100)->	Rv0694
2	Rv3285	-( 260)->	Rv3284
2	Rv3285	-( 201)->	Rv2537c
2	Rv3280	-( 350)->	Rv2790c
2	Rv3280	-( 133)->	Rv2501c
2	Rv3279c	-( 310)->	Rv1596
2	Rv3279c	-( 220)->	Rv3152
2	Rv3279c	-( 201)->	Rv3156
2	Rv3279c	-( 100)->	Rv3886c
2	Rv3258c	-( 567)->	Rv2196
2	Rv3258c	-( 412)->	Rv2194
2	Rv3233c	-( 336)->	Rv1543
2	Rv3231c	-( 553)->	Rv3113
2	Rv3229c	-( 551)->	Rv3233c
2	Rv3229c	-( 258)->	Rv3231c
2	Rv3223c	-( 558)->	Rv2069
2	Rv3157	-( 449)->	Rv3043c
2	Rv3157	-( 326)->	Rv2193
2	Rv3116	-( 523)->	Rv2737c
2	Rv3057c	-( 350)->	Rv3545c
2	Rv3043c	-( 460)->	Rv2196
2	Rv3042c	-( 62)->	Rv3043c
2	Rv3024c	-( 493)->	Rv1821
2	Rv3024c	-( 260)->	Rv3240c
2	Rv3010c	-( 552)->	Rv1412
2	Rv2967c	-( 400)->	Rv3316
2	Rv2928	-( 595)->	Rv1348
2	Rv2925c	-( 500)->	Rv3602c
2	Rv2925c	-( 427)->	Rv3024c
2	Rv2925c	-( 223)->	Rv2906c
2	Rv2924c	-( 231)->	Rv1547
2	Rv2922c	-( 567)->	Rv2882c
2	Rv2922c	-( 552)->	Rv3913
2	Rv2918c	-( 380)->	Rv2890c
2	Rv2870c	-( 560)->	Rv3370c
2	Rv2857c	-( 115)->	Rv2859c
2	Rv2849c	-( 403)->	Rv2846c
2	Rv2846c	-( 598)->	Rv1877
2	Rv2839c	-( 557)->	Rv2093c
2	Rv2839c	-( 276)->	Rv2782c
2	Rv2839c	-( 156)->	Rv3462c
2	Rv2786c	-( 439)->	Rv3393
2	Rv2783c	-( 100)->	Rv1617
2	Rv2754c	-( 341)->	Rv2593c
2	Rv2752c	-( 413)->	Rv2883c
2	Rv2748c	-( 315)->	Rv3462c
2	Rv2737c	-( 523)->	Rv2793c
2	Rv2737c	-( 429)->	Rv2882c
2	Rv2737c	-( 348)->	Rv3913
2	Rv2733c	-( 229)->	Rv2737c
2	Rv2725c	-( 500)->	Rv2584c
2	Rv2718c	-( 553)->	Rv1392
2	Rv2703	-( 587)->	Rv1253
2	Rv2703	-( 517)->	Rv3240c
2	Rv2701c	-( 100)->	Rv0046c
2	Rv2697c	-( 424)->	Rv2689c
2	Rv2690c	-( 574)->	Rv2687c
2	Rv2680	-( 299)->	Rv2196
2	Rv2614c	-( 490)->	Rv2882c
2	Rv2592c	-( 454)->	Rv1272c
2	Rv2590	-( 350)->	Rv0632c
2	Rv2587c	-( 600)->	Rv2194
2	Rv2580c	-( 529)->	Rv2614c
2	Rv2580c	-( 350)->	Rv1988
2	Rv2572c	-( 537)->	Rv3913
2	Rv2572c	-( 528)->	Rv3914
2	Rv2572c	-( 224)->	Rv3366
2	Rv2572c	-( 100)->	Rv2201
2	Rv2540c	-( 433)->	Rv0512
2	Rv2537c	-( 472)->	Rv3565
2	Rv2524c	-( 499)->	Rv3794
2	Rv2524c	-( 350)->	Rv3302c
2	Rv2524c	-( 350)->	Rv0852
2	Rv2522c	-( 501)->	Rv2924c
2	Rv2503c	-( 520)->	Rv2495c
2	Rv2503c	-( 400)->	Rv3522
2	Rv2502c	-( 544)->	Rv2967c
2	Rv2502c	-( 385)->	Rv0976c
2	Rv2501c	-( 440)->	Rv0823c
2	Rv2440c	-( 572)->	Rv2690c
2	Rv2427c	-( 126)->	Rv2426c
2	Rv2426c	-( 239)->	Rv0376c
2	Rv2386c	-( 252)->	Rv2192c
2	Rv2383c	-( 397)->	Rv1349
2	Rv2381c	-( 57)->	Rv2383c
2	Rv2246	-( 9)->	Rv0533c
2	Rv2246	-( 328)->	Rv1008
2	Rv2246	-( 3)->	Rv2243
2	Rv2246	-( 136)->	Rv1350
2	Rv2245	-( 593)->	Rv2727c
2	Rv2245	-( 536)->	Rv3223c
2	Rv2245	-( 400)->	Rv1131
2	Rv2245	-( 370)->	Rv2242
2	Rv2245	-( 231)->	Rv2925c
2	Rv2244	-( 572)->	Rv0720
2	Rv2243	-( 565)->	Rv0808
2	Rv2243	-( 504)->	Rv0422c
2	Rv2243	-( 500)->	Rv0952
2	Rv2243	-( 485)->	Rv0951
2	Rv2243	-( 450)->	Rv1484
2	Rv2243	-( 438)->	Rv3644c
2	Rv2243	-( 32)->	Rv2241
2	Rv2242	-( 359)->	Rv3258c
2	Rv2241	-( 100)->	Rv0853c
2	Rv2219	-( 370)->	Rv2196
2	Rv2210c	-( 77)->	Rv3710
2	Rv2199c	-( 457)->	Rv3043c
2	Rv2193	-( 47)->	Rv2196
2	Rv2193	-( 13)->	Rv2200c
2	Rv2152c	-( 444)->	Rv3240c
2	Rv1925	-( 350)->	Rv0768
2	Rv1905c	-( 200)->	Rv1257c
2	Rv1901	-( 287)->	Rv1900c
2	Rv1882c	-( 350)->	Rv3685c
2	Rv1882c	-( 350)->	Rv3518c
2	Rv1882c	-( 350)->	Rv3121
2	Rv1882c	-( 350)->	Rv3059
2	Rv1882c	-( 350)->	Rv2268c
2	Rv1882c	-( 350)->	Rv2266
2	Rv1882c	-( 350)->	Rv1785c
2	Rv1882c	-( 350)->	Rv1777
2	Rv1882c	-( 350)->	Rv1666c
2	Rv1882c	-( 350)->	Rv1394c
2	Rv1882c	-( 350)->	Rv0778
2	Rv1882c	-( 350)->	Rv0568
2	Rv1882c	-( 350)->	Rv0327c
2	Rv1882c	-( 350)->	Rv0136
2	Rv1882c	-( 104)->	Rv1880c
2	Rv1828	-( 544)->	Rv2196
2	Rv1826	-( 544)->	Rv0509
2	Rv1750c	-( 336)->	Rv3521
2	Rv1732c	-( 495)->	Rv3236c
2	Rv1633	-( 281)->	Rv3240c
2	Rv1631	-( 53)->	Rv1630
2	Rv1631	-( 490)->	Rv2614c
2	Rv1625c	-( 469)->	Rv1621c
2	Rv1625c	-( 469)->	Rv1620c
2	Rv1625c	-( 339)->	Rv1622c
2	Rv1622c	-( 2)->	Rv1623c
2	Rv1612	-( 9)->	Rv2192c
2	Rv1602	-( 576)->	Rv0527
2	Rv1601	-( 415)->	Rv1876
2	Rv1599	-( 536)->	Rv2754c
2	Rv1599	-( 350)->	Rv2689c
2	Rv1596	-( 203)->	Rv1552
2	Rv1589	-( 318)->	Rv3366
2	Rv1565c	-( 587)->	Rv0933
2	Rv1552	-( 185)->	Rv1248c
2	Rv1543	-( 413)->	Rv1547
2	Rv1496	-( 585)->	Rv2849c
2	Rv1485	-( 108)->	Rv2676c
2	Rv1484	-( 566)->	Rv1732c
2	Rv1484	-( 411)->	Rv1436
2	Rv1484	-( 390)->	Rv1437
2	Rv1483	-( 76)->	Rv1484
2	Rv1483	-( 506)->	Rv1008
2	Rv1483	-( 492)->	Rv0435c
2	Rv1483	-( 48)->	Rv2245
2	Rv1475c	-( 564)->	Rv2689c
2	Rv1463	-( 551)->	Rv3065
2	Rv1451	-( 7)->	Rv2193
2	Rv1449c	-( 76)->	Rv3068c
2	Rv1440	-( 586)->	Rv2194
2	Rv1438	-( 428)->	Rv2883c
2	Rv1436	-( 511)->	Rv1389
2	Rv1436	-( 372)->	Rv2093c
2	Rv1436	-( 369)->	Rv1440
2	Rv1436	-( 348)->	Rv2924c
2	Rv1436	-( 32)->	Rv1449c
2	Rv1423	-( 307)->	Rv3258c
2	Rv1415	-( 496)->	Rv1410c
2	Rv1394c	-( 350)->	Rv1256c
2	Rv1392	-( 350)->	Rv2689c
2	Rv1392	-( 325)->	Rv2733c
2	Rv1389	-( 574)->	Rv2440c
2	Rv1389	-( 527)->	Rv2883c
2	Rv1389	-( 45)->	Rv2584c
2	Rv1350	-( 357)->	Rv1348
2	Rv1348	-( 472)->	Rv2386c
2	Rv1348	-( 31)->	Rv1349
2	Rv1272c	-( 485)->	Rv1623c
2	Rv1257c	-( 387)->	Rv1256c
2	Rv1207	-( 289)->	Rv1438
2	Rv1206	-( 480)->	Rv3224
2	Rv1204c	-( 577)->	Rv0613c
2	Rv1204c	-( 332)->	Rv0342
2	Rv1165	-( 419)->	Rv0529
2	Rv1096	-( 480)->	Rv0016c
2	Rv1095	-( 563)->	Rv2753c
2	Rv1095	-( 563)->	Rv1086
2	Rv1095	-( 365)->	Rv1010
2	Rv1093	-( 373)->	Rv1302
2	Rv1093	-( 206)->	Rv1412
2	Rv1093	-( 100)->	Rv1905c
2	Rv1086	-( 497)->	Rv1988
2	Rv1028c	-( 578)->	Rv3240c
2	Rv1018c	-( 340)->	Rv3610c
2	Rv1008	-( 575)->	Rv3152
2	Rv1008	-( 307)->	Rv2093c
2	Rv0977	-( 532)->	Rv3657c
2	Rv0971c	-( 577)->	Rv0977
2	Rv0952	-( 503)->	Rv1463
2	Rv0951	-( 22)->	Rv2454c
2	Rv0935	-( 11)->	Rv0933
2	Rv0905	-( 553)->	Rv1071c
2	Rv0904c	-( 595)->	Rv3068c
2	Rv0904c	-( 553)->	Rv2987c
2	Rv0904c	-( 395)->	Rv3308
2	Rv0904c	-( 228)->	Rv2697c
2	Rv0904c	-( 201)->	Rv1612
2	Rv0904c	-( 100)->	Rv3710
2	Rv0904c	-( 100)->	Rv3667
2	Rv0896	-( 520)->	Rv0894
2	Rv0896	-( 202)->	Rv2992c
2	Rv0883c	-( 596)->	Rv2194
2	Rv0853c	-( 200)->	Rv1820
2	Rv0824c	-( 556)->	Rv0826
2	Rv0823c	-( 574)->	Rv0002
2	Rv0823c	-( 559)->	Rv0006
2	Rv0823c	-( 247)->	Rv2737c
2	Rv0823c	-( 231)->	Rv3610c
2	Rv0822c	-( 588)->	Rv1302
2	Rv0822c	-( 555)->	Rv2994
2	Rv0822c	-( 407)->	Rv0419
2	Rv0822c	-( 218)->	Rv0821c
2	Rv0821c	-( 200)->	Rv0933
2	Rv0808	-( 588)->	Rv1412
2	Rv0780	-( 211)->	Rv0782
2	Rv0766c	-( 275)->	Rv1666c
2	Rv0764c	-( 475)->	Rv2276
2	Rv0760c	-( 426)->	Rv0766c
2	Rv0760c	-( 324)->	Rv0764c
2	Rv0759c	-( 501)->	Rv0766c
2	Rv0733	-( 583)->	Rv2737c
2	Rv0720	-( 171)->	Rv3462c
2	Rv0651	-( 402)->	Rv3462c
2	Rv0650	-( 520)->	Rv2190c
2	Rv0650	-( 100)->	Rv0046c
2	Rv0649	-( 200)->	Rv2496c
2	Rv0647c	-( 431)->	Rv3116
2	Rv0647c	-( 204)->	Rv2924c
2	Rv0643c	-( 350)->	Rv2580c
2	Rv0533c	-( 590)->	Rv1589
2	Rv0533c	-( 420)->	Rv1018c
2	Rv0533c	-( 400)->	Rv0896
2	Rv0533c	-( 36)->	Rv1484
2	Rv0533c	-( 354)->	Rv3559c
2	Rv0533c	-( 254)->	Rv1008
2	Rv0528	-( 45)->	Rv0527
2	Rv0524	-( 51)->	Rv0527
2	Rv0512	-( 379)->	Rv0529
2	Rv0509	-( 156)->	Rv0529
2	Rv0505c	-( 336)->	Rv0509
2	Rv0505c	-( 100)->	Rv1077
2	Rv0505c	-( 100)->	Rv0436c
2	Rv0503c	-( 577)->	Rv2629
2	Rv0473	-( 525)->	Rv1028c
2	Rv0462	-( 6)->	Rv1248c
2	Rv0462	-( 100)->	Rv1872c
2	Rv0462	-( 100)->	Rv0694
2	Rv0449c	-( 480)->	Rv3392c
2	Rv0422c	-( 208)->	Rv0524
2	Rv0376c	-( 428)->	Rv3729
2	Rv0337c	-( 350)->	Rv0848
2	Rv0337c	-( 191)->	Rv3339c
2	Rv0242c	-( 40)->	Rv0243
2	Rv0211	-( 574)->	Rv3043c
2	Rv0197	-( 467)->	Rv2913c
2	Rv0151c	-( 583)->	Rv0246
2	Rv0129c	-( 589)->	Rv0526
2	Rv0102	-( 593)->	Rv3090
2	Rv0041	-( 459)->	Rv1412
2	Rv0038	-( 231)->	Rv0037c
2	Rv0016c	-( 595)->	Rv1547
2	Rv0011c	-( 595)->	Rv2992c
2	Rv0002	-( 395)->	Rv3370c
1	Rv3913	-( 567)->	Rv3580c
1	Rv3913	-( 348)->	Rv2737c
1	Rv3913	-( 259)->	Rv1633
1	Rv3911	-( 277)->	Rv2069
1	Rv3910	-( 547)->	Rv0038
1	Rv3910	-( 376)->	Rv1315
1	Rv3910	-( 336)->	Rv2154c
1	Rv3909	-( 551)->	Rv1845c
1	Rv3909	-( 532)->	Rv3015c
1	Rv3909	-( 518)->	Rv1009
1	Rv3909	-( 468)->	Rv0011c
1	Rv3909	-( 368)->	Rv0479c
1	Rv3909	-( 132)->	Rv3911
1	Rv3907c	-( 276)->	Rv0038
1	Rv3848	-( 575)->	Rv0631c
1	Rv3846	-( 544)->	Rv3339c
1	Rv3846	-( 378)->	Rv2782c
1	Rv3834c	-( 520)->	Rv1018c
1	Rv3824c	-( 530)->	Rv1204c
1	Rv3804c	-( 528)->	Rv0928
1	Rv3801c	-( 350)->	Rv2679
1	Rv3801c	-( 350)->	Rv2524c
1	Rv3801c	-( 350)->	Rv1074c
1	Rv3801c	-( 350)->	Rv0905
1	Rv3801c	-( 332)->	Rv1886c
1	Rv3801c	-( 162)->	Rv3799c
1	Rv3799c	-( 535)->	Rv3282
1	Rv3799c	-( 450)->	Rv1496
1	Rv3799c	-( 350)->	Rv0914c
1	Rv3799c	-( 350)->	Rv0859
1	Rv3799c	-( 350)->	Rv0243
1	Rv3794	-( 559)->	Rv2199c
1	Rv3794	-( 446)->	Rv3394c
1	Rv3724.2	-( 594)->	Rv3726
1	Rv3715c	-( 512)->	Rv2906c
1	Rv3715c	-( 456)->	Rv3455c
1	Rv3708c	-( 356)->	Rv2737c
1	Rv3684	-( 100)->	Rv0391
1	Rv3682	-( 592)->	Rv3240c
1	Rv3674c	-( 378)->	Rv3240c
1	Rv3667	-( 581)->	Rv1300
1	Rv3667	-( 542)->	Rv3609c
1	Rv3667	-( 535)->	Rv1338
1	Rv3667	-( 200)->	Rv3684
1	Rv3667	-( 200)->	Rv2334
1	Rv3667	-( 200)->	Rv2243
1	Rv3667	-( 200)->	Rv0211
1	Rv3660c	-( 63)->	Rv3659c
1	Rv3657c	-( 70)->	Rv3659c
1	Rv3644c	-( 100)->	Rv0321
1	Rv3609c	-( 371)->	Rv0732
1	Rv3601c	-( 100)->	Rv0768
1	Rv3600c	-( 273)->	Rv1391
1	Rv3598c	-( 584)->	Rv2845c
1	Rv3585	-( 480)->	Rv2678c
1	Rv3580c	-( 97)->	Rv3340
1	Rv3580c	-( 579)->	Rv2890c
1	Rv3580c	-( 573)->	Rv2357c
1	Rv3580c	-( 558)->	Rv0684
1	Rv3580c	-( 510)->	Rv2594c
1	Rv3580c	-( 293)->	Rv3275c
1	Rv3580c	-( 100)->	Rv0848
1	Rv3545c	-( 266)->	Rv0766c
1	Rv3522	-( 400)->	Rv2241
1	Rv3522	-( 350)->	Rv0770
1	Rv3522	-( 200)->	Rv2495c
1	Rv3506	-( 558)->	Rv3522
1	Rv3464	-( 526)->	Rv2457c
1	Rv3464	-( 324)->	Rv0806c
1	Rv3455c	-( 150)->	Rv0732
1	Rv3455c	-( 114)->	Rv3458c
1	Rv3441c	-( 593)->	Rv2158c
1	Rv3441c	-( 573)->	Rv0934
1	Rv3436c	-( 333)->	Rv0527
1	Rv3419c	-( 517)->	Rv1629
1	Rv3419c	-( 498)->	Rv3665c
1	Rv3403c	-( 447)->	Rv0246
1	Rv3370c	-( 100)->	Rv0321
1	Rv3366	-( 589)->	Rv1547
1	Rv3356c	-( 349)->	Rv0772
1	Rv3356c	-( 205)->	Rv1696
1	Rv3356c	-( 200)->	Rv0211
1	Rv3340	-( 100)->	Rv2458
1	Rv3318	-( 144)->	Rv1248c
1	Rv3314c	-( 290)->	Rv3316
1	Rv3303c	-( 426)->	Rv3301c
1	Rv3302c	-( 475)->	Rv1438
1	Rv3302c	-( 119)->	Rv3303c
1	Rv3301c	-( 468)->	Rv0933
1	Rv3285	-( 528)->	Rv2202c
1	Rv3285	-( 436)->	Rv1108c
1	Rv3285	-( 364)->	Rv1408
1	Rv3285	-( 335)->	Rv3799c
1	Rv3285	-( 326)->	Rv0533c
1	Rv3284	-( 375)->	Rv2670c
1	Rv3282	-( 523)->	Rv0823c
1	Rv3280	-( 352)->	Rv1496
1	Rv3280	-( 347)->	Rv2502c
1	Rv3280	-( 225)->	Rv1493
1	Rv3279c	-( 75)->	Rv3278c
1	Rv3279c	-( 544)->	Rv2501c
1	Rv3279c	-( 386)->	Rv3799c
1	Rv3279c	-( 359)->	Rv3146
1	Rv3279c	-( 347)->	Rv3145
1	Rv3279c	-( 287)->	Rv3276c
1	Rv3279c	-( 204)->	Rv3600c
1	Rv3279c	-( 100)->	Rv3682
1	Rv3278c	-( 595)->	Rv0888
1	Rv3276c	-( 591)->	Rv2592c
1	Rv3275c	-( 27)->	Rv0808
1	Rv3275c	-( 147)->	Rv0777
1	Rv3256c	-( 42)->	Rv3255c
1	Rv3255c	-( 568)->	Rv3339c
1	Rv3225c	-( 552)->	Rv0846c
1	Rv3224	-( 573)->	Rv2790c
1	Rv3224	-( 545)->	Rv0976c
1	Rv3199c	-( 300)->	Rv2678c
1	Rv3170	-( 350)->	Rv1988
1	Rv3157	-( 555)->	Rv1547
1	Rv3157	-( 466)->	Rv2882c
1	Rv3156	-( 548)->	Rv1547
1	Rv3156	-( 520)->	Rv2093c
1	Rv3148	-( 533)->	Rv2845c
1	Rv3148	-( 531)->	Rv2882c
1	Rv3146	-( 595)->	Rv3441c
1	Rv3145	-( 570)->	Rv2845c
1	Rv3140	-( 395)->	Rv1722
1	Rv3140	-( 275)->	Rv1071c
1	Rv3140	-( 255)->	Rv3137
1	Rv3137	-( 100)->	Rv1412
1	Rv3121	-( 584)->	Rv3120
1	Rv3119	-( 590)->	Rv3121
1	Rv3116	-( 377)->	Rv3120
1	Rv3115	-( 536)->	Rv3120
1	Rv3113	-( 525)->	Rv3115
1	Rv3113	-( 100)->	Rv1412
1	Rv3095	-( 313)->	Rv3093c
1	Rv3093c	-( 316)->	Rv1227c
1	Rv3065	-( 331)->	Rv3064c
1	Rv3064c	-( 527)->	Rv3726
1	Rv3061c	-( 575)->	Rv3540c
1	Rv3057c	-( 95)->	Rv0892
1	Rv3043c	-( 8)->	Rv2200c
1	Rv3043c	-( 562)->	Rv2194
1	Rv3043c	-( 506)->	Rv2720
1	Rv3039c	-( 339)->	Rv0456c
1	Rv3037c	-( 389)->	Rv3043c
1	Rv3015c	-( 446)->	Rv0990c
1	Rv3013	-( 301)->	Rv3010c
1	Rv3013	-( 289)->	Rv3009c
1	Rv3009c	-( 508)->	Rv2883c
1	Rv3003c	-( 400)->	Rv3316
1	Rv3002c	-( 400)->	Rv3316
1	Rv3002c	-( 371)->	Rv0694
1	Rv3002c	-( 353)->	Rv1872c
1	Rv3000	-( 524)->	Rv3848
1	Rv2995c	-( 508)->	Rv0391
1	Rv2995c	-( 384)->	Rv2427c
1	Rv2993c	-( 373)->	Rv2994
1	Rv2987c	-( 200)->	Rv1872c
1	Rv2987c	-( 200)->	Rv0694
1	Rv2982c	-( 588)->	Rv3598c
1	Rv2973c	-( 439)->	Rv2882c
1	Rv2969c	-( 479)->	Rv3236c
1	Rv2967c	-( 95)->	Rv1872c
1	Rv2967c	-( 94)->	Rv0694
1	Rv2967c	-( 219)->	Rv2965c
1	Rv2965c	-( 548)->	Rv1451
1	Rv2928	-( 567)->	Rv2925c
1	Rv2925c	-( 583)->	Rv1007c
1	Rv2925c	-( 466)->	Rv2793c
1	Rv2925c	-( 411)->	Rv2890c
1	Rv2924c	-( 564)->	Rv0490
1	Rv2922c	-( 580)->	Rv2883c
1	Rv2921c	-( 342)->	Rv1629
1	Rv2918c	-( 580)->	Rv2870c
1	Rv2918c	-( 543)->	Rv2882c
1	Rv2918c	-( 504)->	Rv2883c
1	Rv2913c	-( 464)->	Rv0825c
1	Rv2913c	-( 434)->	Rv0990c
1	Rv2913c	-( 332)->	Rv2916c
1	Rv2906c	-( 506)->	Rv2859c
1	Rv2906c	-( 489)->	Rv1629
1	Rv2906c	-( 457)->	Rv2883c
1	Rv2906c	-( 254)->	Rv1299
1	Rv2890c	-( 80)->	Rv2882c
1	Rv2890c	-( 514)->	Rv2737c
1	Rv2890c	-( 489)->	Rv3370c
1	Rv2890c	-( 332)->	Rv2906c
1	Rv2890c	-( 163)->	Rv1547
1	Rv2890c	-( 103)->	Rv2883c
1	Rv2889c	-( 277)->	Rv2868c
1	Rv2889c	-( 201)->	Rv1086
1	Rv2881c	-( 109)->	Rv2883c
1	Rv2870c	-( 497)->	Rv1876
1	Rv2869c	-( 356)->	Rv2871
1	Rv2854	-( 492)->	Rv2848c
1	Rv2852c	-( 554)->	Rv2846c
1	Rv2848c	-( 394)->	Rv2846c
1	Rv2839c	-( 521)->	Rv2584c
1	Rv2839c	-( 490)->	Rv1461
1	Rv2839c	-( 427)->	Rv1547
1	Rv2839c	-( 264)->	Rv2870c
1	Rv2793c	-( 308)->	Rv2883c
1	Rv2790c	-( 528)->	Rv3148
1	Rv2790c	-( 400)->	Rv2454c
1	Rv2790c	-( 373)->	Rv2793c
1	Rv2786c	-( 589)->	Rv2604c
1	Rv2786c	-( 332)->	Rv3275c
1	Rv2786c	-( 321)->	Rv2883c
1	Rv2786c	-( 303)->	Rv2868c
1	Rv2786c	-( 205)->	Rv2782c
1	Rv2786c	-( 201)->	Rv1110
1	Rv2783c	-( 436)->	Rv2883c
1	Rv2783c	-( 100)->	Rv0570
1	Rv2782c	-( 600)->	Rv2882c
1	Rv2753c	-( 598)->	Rv2882c
1	Rv2753c	-( 544)->	Rv2906c
1	Rv2752c	-( 593)->	Rv2782c
1	Rv2752c	-( 564)->	Rv2882c
1	Rv2752c	-( 364)->	Rv2457c
1	Rv2752c	-( 326)->	Rv2746c
1	Rv2752c	-( 291)->	Rv2993c
1	Rv2752c	-( 201)->	Rv2748c
1	Rv2748c	-( 600)->	Rv2869c
1	Rv2748c	-( 492)->	Rv1629
1	Rv2746c	-( 146)->	Rv1822
1	Rv2746c	-( 100)->	Rv2612c
1	Rv2737c	-( 523)->	Rv3116
1	Rv2737c	-( 490)->	Rv1547
1	Rv2737c	-( 336)->	Rv1711
1	Rv2737c	-( 211)->	Rv2592c
1	Rv2737c	-( 134)->	Rv1901
1	Rv2727c	-( 552)->	Rv2882c
1	Rv2727c	-( 378)->	Rv2883c
1	Rv2725c	-( 567)->	Rv2457c
1	Rv2725c	-( 294)->	Rv2868c
1	Rv2725c	-( 262)->	Rv2580c
1	Rv2720	-( 506)->	Rv3043c
1	Rv2718c	-( 319)->	Rv2720
1	Rv2710	-( 475)->	Rv1821
1	Rv2703	-( 597)->	Rv2890c
1	Rv2697c	-( 77)->	Rv0321
1	Rv2696c	-( 477)->	Rv1342c
1	Rv2679	-( 269)->	Rv2676c
1	Rv2677c	-( 398)->	Rv0527
1	Rv2676c	-( 598)->	Rv2093c
1	Rv2676c	-( 533)->	Rv2194
1	Rv2676c	-( 485)->	Rv2196
1	Rv2670c	-( 318)->	Rv3316
1	Rv2631	-( 559)->	Rv0046c
1	Rv2629	-( 593)->	Rv0685
1	Rv2629	-( 342)->	Rv2631
1	Rv2614c	-( 584)->	Rv2584c
1	Rv2614c	-( 509)->	Rv2593c
1	Rv2612c	-( 164)->	Rv0046c
1	Rv2610c	-( 319)->	Rv0046c
1	Rv2605c	-( 511)->	Rv2610c
1	Rv2604c	-( 252)->	Rv2593c
1	Rv2594c	-( 511)->	Rv3370c
1	Rv2590	-( 351)->	Rv1355c
1	Rv2589	-( 590)->	Rv0234c
1	Rv2581c	-( 440)->	Rv1248c
1	Rv2580c	-( 541)->	Rv1292
1	Rv2580c	-( 280)->	Rv3024c
1	Rv2572c	-( 93)->	Rv0337c
1	Rv2572c	-( 583)->	Rv2992c
1	Rv2572c	-( 518)->	Rv3458c
1	Rv2572c	-( 491)->	Rv1406
1	Rv2572c	-( 480)->	Rv1547
1	Rv2572c	-( 431)->	Rv2211c
1	Rv2568c	-( 262)->	Rv2566
1	Rv2566	-( 595)->	Rv2456c
1	Rv2555c	-( 570)->	Rv0935
1	Rv2555c	-( 511)->	Rv2882c
1	Rv2555c	-( 200)->	Rv1464
1	Rv2540c	-( 526)->	Rv3455c
1	Rv2540c	-( 352)->	Rv2192c
1	Rv2540c	-( 213)->	Rv1415
1	Rv2540c	-( 100)->	Rv1885c
1	Rv2534c	-( 599)->	Rv2710
1	Rv2534c	-( 551)->	Rv3458c
1	Rv2534c	-( 551)->	Rv1259
1	Rv2534c	-( 506)->	Rv2881c
1	Rv2534c	-( 204)->	Rv2701c
1	Rv2524c	-( 584)->	Rv3256c
1	Rv2524c	-( 569)->	Rv0959
1	Rv2524c	-( 350)->	Rv3804c
1	Rv2524c	-( 350)->	Rv3506
1	Rv2524c	-( 350)->	Rv3140
1	Rv2524c	-( 350)->	Rv2982c
1	Rv2524c	-( 350)->	Rv0262c
1	Rv2524c	-( 297)->	Rv2590
1	Rv2523c	-( 478)->	Rv1344
1	Rv2522c	-( 552)->	Rv3199c
1	Rv2522c	-( 462)->	Rv2540c
1	Rv2501c	-( 405)->	Rv2496c
1	Rv2496c	-( 308)->	Rv2587c
1	Rv2495c	-( 100)->	Rv1872c
1	Rv2495c	-( 100)->	Rv0694
1	Rv2454c	-( 100)->	Rv3339c
1	Rv2454c	-( 100)->	Rv1248c
1	Rv2447c	-( 264)->	Rv2593c
1	Rv2445c	-( 96)->	Rv0570
1	Rv2445c	-( 50)->	Rv0667
1	Rv2445c	-( 200)->	Rv1415
1	Rv2445c	-( 100)->	Rv1629
1	Rv2404c	-( 583)->	Rv1629
1	Rv2368c	-( 538)->	Rv2593c
1	Rv2357c	-( 361)->	Rv0321
1	Rv2335	-( 69)->	Rv0848
1	Rv2334	-( 181)->	Rv1077
1	Rv2276	-( 475)->	Rv0764c
1	Rv2246	-( 66)->	Rv1483
1	Rv2246	-( 595)->	Rv0503c
1	Rv2246	-( 571)->	Rv2503c
1	Rv2246	-( 514)->	Rv2242
1	Rv2246	-( 505)->	Rv2002
1	Rv2246	-( 450)->	Rv3285
1	Rv2246	-( 302)->	Rv0242c
1	Rv2246	-( 26)->	Rv1484
1	Rv2246	-( 159)->	Rv2245
1	Rv2245	-( 599)->	Rv2238c
1	Rv2245	-( 598)->	Rv2404c
1	Rv2245	-( 598)->	Rv0070
1	Rv2245	-( 522)->	Rv2857c
1	Rv2245	-( 496)->	Rv3644c
1	Rv2245	-( 400)->	Rv0889c
1	Rv2245	-( 368)->	Rv3285
1	Rv2245	-( 26)->	Rv1484
1	Rv2244	-( 543)->	Rv2238c
1	Rv2243	-( 403)->	Rv1144
1	Rv2243	-( 354)->	Rv2182c
1	Rv2243	-( 324)->	Rv0069c
1	Rv2243	-( 28)->	Rv0904c
1	Rv2243	-( 279)->	Rv3559c
1	Rv2243	-( 269)->	Rv1941
1	Rv2243	-( 253)->	Rv2922c
1	Rv2243	-( 242)->	Rv2857c
1	Rv2243	-( 232)->	Rv1008
1	Rv2243	-( 200)->	Rv3303c
1	Rv2243	-( 200)->	Rv2495c
1	Rv2243	-( 2)->	Rv2245
1	Rv2243	-( 178)->	Rv2973c
1	Rv2242	-( 539)->	Rv0883c
1	Rv2241	-( 400)->	Rv3318
1	Rv2241	-( 350)->	Rv1820
1	Rv2241	-( 334)->	Rv3546
1	Rv2237	-( 534)->	Rv2994
1	Rv2219	-( 308)->	Rv2194
1	Rv2218	-( 403)->	Rv1248c
1	Rv2217	-( 369)->	Rv3659c
1	Rv2215	-( 3)->	Rv1248c
1	Rv2215	-( 100)->	Rv2454c
1	Rv2214c	-( 509)->	Rv2219
1	Rv2214c	-( 465)->	Rv2217
1	Rv2214c	-( 388)->	Rv2215
1	Rv2211c	-( 100)->	Rv2764c
1	Rv2210c	-( 98)->	Rv3003c
1	Rv2210c	-( 8)->	Rv0189c
1	Rv2210c	-( 590)->	Rv3356c
1	Rv2210c	-( 539)->	Rv3715c
1	Rv2210c	-( 242)->	Rv2995c
1	Rv2204c	-( 412)->	Rv2200c
1	Rv2202c	-( 431)->	Rv2204c
1	Rv2199c	-( 267)->	Rv0102
1	Rv2199c	-( 25)->	Rv2200c
1	Rv2199c	-( 234)->	Rv2196
1	Rv2199c	-( 217)->	Rv2194
1	Rv2195	-( 548)->	Rv0529
1	Rv2195	-( 467)->	Rv2200c
1	Rv2195	-( 46)->	Rv2193
1	Rv2194	-( 396)->	Rv2200c
1	Rv2193	-( 1)->	Rv3043c
1	Rv2192c	-( 209)->	Rv2720
1	Rv2192c	-( 123)->	Rv2193
1	Rv2182c	-( 541)->	Rv2190c
1	Rv2163c	-( 537)->	Rv1821
1	Rv2154c	-( 583)->	Rv0782
1	Rv2152c	-( 465)->	Rv1696
1	Rv2130c	-( 100)->	Rv0848
1	Rv2113	-( 469)->	Rv0246
1	Rv2002	-( 571)->	Rv2130c
1	Rv1941	-( 277)->	Rv1936
1	Rv1936	-( 544)->	Rv1900c
1	Rv1925	-( 350)->	Rv1254
1	Rv1925	-( 350)->	Rv1071c
1	Rv1908c	-( 350)->	Rv3263
1	Rv1908c	-( 350)->	Rv2689c
1	Rv1886c	-( 538)->	Rv0996
1	Rv1885c	-( 467)->	Rv1880c
1	Rv1882c	-( 350)->	Rv2276
1	Rv1882c	-( 350)->	Rv1256c
1	Rv1882c	-( 350)->	Rv0766c
1	Rv1845c	-( 485)->	Rv2237
1	Rv1832	-( 593)->	Rv0382c
1	Rv1832	-( 511)->	Rv1310
1	Rv1832	-( 506)->	Rv1438
1	Rv1829	-( 550)->	Rv1412
1	Rv1828	-( 360)->	Rv1821
1	Rv1828	-( 308)->	Rv2194
1	Rv1826	-( 594)->	Rv2368c
1	Rv1826	-( 486)->	Rv1820
1	Rv1826	-( 435)->	Rv1463
1	Rv1826	-( 321)->	Rv1829
1	Rv1826	-( 196)->	Rv1828
1	Rv1823	-( 284)->	Rv1821
1	Rv1822	-( 215)->	Rv1821
1	Rv1821	-( 524)->	Rv1633
1	Rv1820	-( 372)->	Rv0189c
1	Rv1771	-( 82)->	Rv1770
1	Rv1770	-( 533)->	Rv3090
1	Rv1755c	-( 100)->	Rv0046c
1	Rv1750c	-( 520)->	Rv0343
1	Rv1722	-( 439)->	Rv0825c
1	Rv1713	-( 268)->	Rv2457c
1	Rv1711	-( 378)->	Rv0529
1	Rv1696	-( 543)->	Rv2593c
1	Rv1696	-( 510)->	Rv1248c
1	Rv1683	-( 350)->	Rv3724.2
1	Rv1668c	-( 101)->	Rv1666c
1	Rv1659	-( 574)->	Rv0445c
1	Rv1659	-( 400)->	Rv3316
1	Rv1659	-( 400)->	Rv1552
1	Rv1653	-( 227)->	Rv1821
1	Rv1638	-( 573)->	Rv2720
1	Rv1633	-( 524)->	Rv1821
1	Rv1631	-( 394)->	Rv1436
1	Rv1630	-( 542)->	Rv2457c
1	Rv1630	-( 407)->	Rv2737c
1	Rv1629	-( 487)->	Rv2522c
1	Rv1629	-( 100)->	Rv0321
1	Rv1620c	-( 39)->	Rv1623c
1	Rv1620c	-( 28)->	Rv1622c
1	Rv1617	-( 79)->	Rv1629
1	Rv1617	-( 100)->	Rv1872c
1	Rv1617	-( 100)->	Rv0694
1	Rv1599	-( 545)->	Rv3042c
1	Rv1599	-( 483)->	Rv2845c
1	Rv1599	-( 4)->	Rv1602
1	Rv1599	-( 350)->	Rv1988
1	Rv1589	-( 532)->	Rv3024c
1	Rv1552	-( 217)->	Rv3316
1	Rv1547	-( 100)->	Rv0321
1	Rv1493	-( 325)->	Rv1314c
1	Rv1485	-( 8)->	Rv2677c
1	Rv1485	-( 497)->	Rv1771
1	Rv1485	-( 392)->	Rv0524
1	Rv1484	-( 543)->	Rv2581c
1	Rv1484	-( 450)->	Rv2243
1	Rv1484	-( 36)->	Rv0533c
1	Rv1484	-( 26)->	Rv2245
1	Rv1464	-( 600)->	Rv3065
1	Rv1463	-( 234)->	Rv1456c
1	Rv1461	-( 202)->	Rv1456c
1	Rv1459c	-( 120)->	Rv1456c
1	Rv1449c	-( 516)->	Rv2158c
1	Rv1446c	-( 396)->	Rv1451
1	Rv1438	-( 578)->	Rv2793c
1	Rv1438	-( 556)->	Rv1547
1	Rv1438	-( 544)->	Rv0820
1	Rv1437	-( 586)->	Rv1653
1	Rv1437	-( 490)->	Rv3674c
1	Rv1436	-( 533)->	Rv0951
1	Rv1436	-( 508)->	Rv1638
1	Rv1436	-( 473)->	Rv2701c
1	Rv1436	-( 324)->	Rv1629
1	Rv1436	-( 304)->	Rv0732
1	Rv1436	-( 200)->	Rv3068c
1	Rv1423	-( 507)->	Rv1388
1	Rv1423	-( 340)->	Rv1412
1	Rv1423	-( 260)->	Rv1633
1	Rv1408	-( 220)->	Rv1412
1	Rv1406	-( 574)->	Rv0524
1	Rv1394c	-( 589)->	Rv0764c
1	Rv1394c	-( 350)->	Rv3121
1	Rv1394c	-( 350)->	Rv2276
1	Rv1394c	-( 318)->	Rv2266
1	Rv1394c	-( 307)->	Rv3518c
1	Rv1394c	-( 297)->	Rv0778
1	Rv1394c	-( 294)->	Rv3545c
1	Rv1394c	-( 291)->	Rv0766c
1	Rv1394c	-( 279)->	Rv2268c
1	Rv1394c	-( 279)->	Rv1785c
1	Rv1394c	-( 278)->	Rv1880c
1	Rv1394c	-( 243)->	Rv1666c
1	Rv1394c	-( 240)->	Rv0136
1	Rv1394c	-( 225)->	Rv3685c
1	Rv1394c	-( 225)->	Rv0568
1	Rv1394c	-( 218)->	Rv0327c
1	Rv1394c	-( 212)->	Rv3059
1	Rv1394c	-( 164)->	Rv1777
1	Rv1392	-( 350)->	Rv3263
1	Rv1392	-( 232)->	Rv3419c
1	Rv1391	-( 595)->	Rv2971
1	Rv1391	-( 200)->	Rv0848
1	Rv1389	-( 582)->	Rv2093c
1	Rv1355c	-( 543)->	Rv0342
1	Rv1349	-( 481)->	Rv1620c
1	Rv1349	-( 356)->	Rv1621c
1	Rv1344	-( 324)->	Rv1342c
1	Rv1342c	-( 492)->	Rv0102
1	Rv1342c	-( 352)->	Rv2196
1	Rv1338	-( 252)->	Rv1876
1	Rv1327c	-( 423)->	Rv3037c
1	Rv1315	-( 465)->	Rv2093c
1	Rv1314c	-( 416)->	Rv1257c
1	Rv1310	-( 501)->	Rv0935
1	Rv1310	-( 368)->	Rv2737c
1	Rv1300	-( 401)->	Rv1294
1	Rv1299	-( 526)->	Rv1821
1	Rv1294	-( 510)->	Rv1451
1	Rv1292	-( 352)->	Rv2883c
1	Rv1259	-( 576)->	Rv1256c
1	Rv1254	-( 575)->	Rv1565c
1	Rv1227c	-( 512)->	Rv0849
1	Rv1210	-( 344)->	Rv2737c
1	Rv1206	-( 265)->	Rv1210
1	Rv1165	-( 560)->	Rv1629
1	Rv1165	-( 447)->	Rv1248c
1	Rv1151c	-( 557)->	Rv1633
1	Rv1145	-( 475)->	Rv2846c
1	Rv1133c	-( 92)->	Rv3248c
1	Rv1131	-( 200)->	Rv3546
1	Rv1131	-( 100)->	Rv1837c
1	Rv1110	-( 549)->	Rv1451
1	Rv1108c	-( 536)->	Rv2845c
1	Rv1098c	-( 350)->	Rv3316
1	Rv1093	-( 88)->	Rv1077
1	Rv1093	-( 68)->	Rv3042c
1	Rv1093	-( 65)->	Rv0956
1	Rv1093	-( 57)->	Rv0957
1	Rv1093	-( 518)->	Rv1310
1	Rv1093	-( 508)->	Rv1436
1	Rv1093	-( 477)->	Rv1901
1	Rv1093	-( 361)->	Rv2218
1	Rv1093	-( 321)->	Rv1826
1	Rv1093	-( 23)->	Rv3356c
1	Rv1093	-( 200)->	Rv2335
1	Rv1093	-( 100)->	Rv3834c
1	Rv1092c	-( 564)->	Rv3436c
1	Rv1092c	-( 540)->	Rv3314c
1	Rv1092c	-( 227)->	Rv1601
1	Rv1092c	-( 100)->	Rv3602c
1	Rv1092c	-( 100)->	Rv2913c
1	Rv1086	-( 327)->	Rv2868c
1	Rv1077	-( 154)->	Rv0848
1	Rv1075c	-( 467)->	Rv0585c
1	Rv1074c	-( 184)->	Rv1075c
1	Rv1071c	-( 558)->	Rv1165
1	Rv1023	-( 257)->	Rv1633
1	Rv1020	-( 314)->	Rv2587c
1	Rv1018c	-( 440)->	Rv2093c
1	Rv1018c	-( 321)->	Rv2163c
1	Rv1010	-( 575)->	Rv0002
1	Rv1010	-( 372)->	Rv1668c
1	Rv1009	-( 296)->	Rv1007c
1	Rv1007c	-( 96)->	Rv2458
1	Rv1007c	-( 592)->	Rv2720
1	Rv0996	-( 379)->	Rv0151c
1	Rv0971c	-( 98)->	Rv0976c
1	Rv0959	-( 439)->	Rv0990c
1	Rv0957	-( 223)->	Rv2593c
1	Rv0956	-( 580)->	Rv0321
1	Rv0951	-( 350)->	Rv3316
1	Rv0934	-( 33)->	Rv0933
1	Rv0928	-( 313)->	Rv0933
1	Rv0914c	-( 547)->	Rv0446c
1	Rv0905	-( 224)->	Rv0904c
1	Rv0904c	-( 98)->	Rv2967c
1	Rv0904c	-( 79)->	Rv3303c
1	Rv0904c	-( 596)->	Rv1133c
1	Rv0904c	-( 566)->	Rv3148
1	Rv0904c	-( 512)->	Rv0823c
1	Rv0904c	-( 442)->	Rv0391
1	Rv0904c	-( 427)->	Rv2995c
1	Rv0904c	-( 384)->	Rv3441c
1	Rv0904c	-( 235)->	Rv1617
1	Rv0904c	-( 212)->	Rv3010c
1	Rv0904c	-( 21)->	Rv2245
1	Rv0904c	-( 152)->	Rv2447c
1	Rv0904c	-( 100)->	Rv3546
1	Rv0904c	-( 100)->	Rv2241
1	Rv0904c	-( 100)->	Rv1837c
1	Rv0896	-( 265)->	Rv2215
1	Rv0894	-( 599)->	Rv1900c
1	Rv0894	-( 517)->	Rv3120
1	Rv0892	-( 350)->	Rv0520
1	Rv0889c	-( 200)->	Rv2852c
1	Rv0888	-( 401)->	Rv0151c
1	Rv0876c	-( 477)->	Rv3316
1	Rv0876c	-( 471)->	Rv0883c
1	Rv0876c	-( 468)->	Rv1683
1	Rv0876c	-( 414)->	Rv0593
1	Rv0859	-( 414)->	Rv0858c
1	Rv0858c	-( 395)->	Rv1633
1	Rv0853c	-( 350)->	Rv2689c
1	Rv0853c	-( 350)->	Rv1988
1	Rv0852	-( 459)->	Rv0056
1	Rv0846c	-( 568)->	Rv0849
1	Rv0843	-( 400)->	Rv3316
1	Rv0826	-( 570)->	Rv3061c
1	Rv0826	-( 458)->	Rv1755c
1	Rv0825c	-( 545)->	Rv3403c
1	Rv0825c	-( 410)->	Rv2854
1	Rv0823c	-( 512)->	Rv0904c
1	Rv0823c	-( 384)->	Rv0825c
1	Rv0823c	-( 214)->	Rv0822c
1	Rv0822c	-( 581)->	Rv0312
1	Rv0820	-( 496)->	Rv0933
1	Rv0815c	-( 248)->	Rv3119
1	Rv0808	-( 584)->	Rv1602
1	Rv0806c	-( 534)->	Rv0342
1	Rv0784	-( 327)->	Rv0783c
1	Rv0780	-( 491)->	Rv0784
1	Rv0780	-( 19)->	Rv0777
1	Rv0778	-( 305)->	Rv1666c
1	Rv0778	-( 299)->	Rv2266
1	Rv0778	-( 290)->	Rv3518c
1	Rv0778	-( 278)->	Rv1256c
1	Rv0778	-( 278)->	Rv0327c
1	Rv0778	-( 270)->	Rv2268c
1	Rv0778	-( 266)->	Rv1785c
1	Rv0778	-( 262)->	Rv1880c
1	Rv0778	-( 259)->	Rv3121
1	Rv0778	-( 259)->	Rv0136
1	Rv0778	-( 257)->	Rv3059
1	Rv0778	-( 257)->	Rv0568
1	Rv0778	-( 255)->	Rv3685c
1	Rv0777	-( 503)->	Rv1098c
1	Rv0772	-( 6)->	Rv3275c
1	Rv0772	-( 233)->	Rv0759c
1	Rv0770	-( 83)->	Rv3170
1	Rv0768	-( 556)->	Rv2589
1	Rv0768	-( 100)->	Rv3602c
1	Rv0768	-( 100)->	Rv1093
1	Rv0766c	-( 98)->	Rv0764c
1	Rv0766c	-( 291)->	Rv1394c
1	Rv0766c	-( 280)->	Rv1777
1	Rv0766c	-( 266)->	Rv3545c
1	Rv0733	-( 30)->	Rv0732
1	Rv0685	-( 345)->	Rv1876
1	Rv0684	-( 310)->	Rv1876
1	Rv0667	-( 547)->	Rv1821
1	Rv0651	-( 557)->	Rv2992c
1	Rv0650	-( 556)->	Rv1020
1	Rv0650	-( 412)->	Rv2427c
1	Rv0650	-( 366)->	Rv1151c
1	Rv0650	-( 181)->	Rv1438
1	Rv0649	-( 200)->	Rv2241
1	Rv0649	-( 200)->	Rv0843
1	Rv0649	-( 100)->	Rv2245
1	Rv0648	-( 532)->	Rv1823
1	Rv0648	-( 100)->	Rv1327c
1	Rv0647c	-( 264)->	Rv2697c
1	Rv0647c	-( 204)->	Rv2093c
1	Rv0647c	-( 203)->	Rv1391
1	Rv0645c	-( 511)->	Rv0449c
1	Rv0644c	-( 596)->	Rv0449c
1	Rv0644c	-( 544)->	Rv0647c
1	Rv0643c	-( 544)->	Rv0449c
1	Rv0642c	-( 541)->	Rv0449c
1	Rv0628c	-( 419)->	Rv0631c
1	Rv0628c	-( 402)->	Rv0630c
1	Rv0628c	-( 345)->	Rv0629c
1	Rv0613c	-( 573)->	Rv3239c
1	Rv0613c	-( 552)->	Rv3090
1	Rv0593	-( 513)->	Rv0585c
1	Rv0568	-( 302)->	Rv0327c
1	Rv0568	-( 298)->	Rv0136
1	Rv0568	-( 293)->	Rv3685c
1	Rv0568	-( 289)->	Rv1256c
1	Rv0568	-( 271)->	Rv3121
1	Rv0568	-( 257)->	Rv2266
1	Rv0568	-( 257)->	Rv0778
1	Rv0568	-( 256)->	Rv1666c
1	Rv0568	-( 255)->	Rv3518c
1	Rv0568	-( 235)->	Rv3059
1	Rv0568	-( 229)->	Rv1880c
1	Rv0568	-( 225)->	Rv1394c
1	Rv0568	-( 221)->	Rv1785c
1	Rv0568	-( 219)->	Rv2268c
1	Rv0568	-( 203)->	Rv1777
1	Rv0533c	-( 7)->	Rv2245
1	Rv0533c	-( 443)->	Rv1713
1	Rv0533c	-( 318)->	Rv3585
1	Rv0533c	-( 14)->	Rv0904c
1	Rv0529	-( 558)->	Rv2196
1	Rv0529	-( 35)->	Rv0527
1	Rv0528	-( 8)->	Rv0529
1	Rv0526	-( 37)->	Rv0529
1	Rv0526	-( 10)->	Rv0527
1	Rv0522	-( 404)->	Rv2458
1	Rv0520	-( 374)->	Rv0522
1	Rv0517	-( 350)->	Rv2605c
1	Rv0517	-( 264)->	Rv1565c
1	Rv0512	-( 584)->	Rv2457c
1	Rv0511	-( 506)->	Rv0527
1	Rv0509	-( 112)->	Rv2678c
1	Rv0509	-( 1)->	Rv0524
1	Rv0505c	-( 548)->	Rv0512
1	Rv0505c	-( 424)->	Rv0511
1	Rv0490	-( 590)->	Rv0933
1	Rv0482	-( 453)->	Rv2870c
1	Rv0482	-( 415)->	Rv1876
1	Rv0482	-( 382)->	Rv2158c
1	Rv0479c	-( 375)->	Rv2113
1	Rv0473	-( 479)->	Rv1459c
1	Rv0469	-( 415)->	Rv0468
1	Rv0468	-( 350)->	Rv0632c
1	Rv0456c	-( 530)->	Rv3238c
1	Rv0449c	-( 574)->	Rv0503c
1	Rv0449c	-( 528)->	Rv0469
1	Rv0449c	-( 511)->	Rv0645c
1	Rv0446c	-( 98)->	Rv0445c
1	Rv0436c	-( 593)->	Rv2737c
1	Rv0436c	-( 532)->	Rv3339c
1	Rv0435c	-( 536)->	Rv0759c
1	Rv0435c	-( 403)->	Rv3000
1	Rv0419	-( 541)->	Rv3521
1	Rv0419	-( 300)->	Rv0585c
1	Rv0409	-( 84)->	Rv3667
1	Rv0409	-( 587)->	Rv1023
1	Rv0409	-( 100)->	Rv0768
1	Rv0382c	-( 536)->	Rv1629
1	Rv0337c	-( 200)->	Rv2454c
1	Rv0312	-( 580)->	Rv0192
1	Rv0262c	-( 567)->	Rv3225c
1	Rv0242c	-( 506)->	Rv2568c
1	Rv0234c	-( 350)->	Rv3316
1	Rv0197	-( 523)->	Rv3095
1	Rv0192	-( 191)->	Rv0191
1	Rv0129c	-( 513)->	Rv2696c
1	Rv0129c	-( 424)->	Rv3824c
1	Rv0070	-( 80)->	Rv2764c
1	Rv0069c	-( 100)->	Rv1077
1	Rv0041	-( 579)->	Rv0524
1	Rv0041	-( 449)->	Rv2992c
1	Rv0016c	-( 596)->	Rv2696c
1	Rv0016c	-( 391)->	Rv1633
1	Rv0011c	-( 585)->	Rv0528
1	Rv0011c	-( 448)->	Rv2195
1	Rv0011c	-( 406)->	Rv1446c
1	Rv0011c	-( 299)->	Rv2969c
1	Rv0006	-( 521)->	Rv2720
1	Rv0006	-( 391)->	Rv2678c
1	Rv0002	-( 152)->	Rv1547
1	Rv0001	-( 600)->	Rv2992c
1	Rv0001	-( 460)->	Rv2158c
1	Rv0001	-( 417)->	Rv1629
