# Supplementary material for: Mycobacterium tuberculosis interactome analysis unravels potential pathways to drug resistance
Source: BMC Microbiol. 2008 Dec 23;8:234. doi: 10.1186/1471-2180-8-234 (PMC2649132; doi:10.1186/1471-2180-8-234)
Supplement: Additional File 5 — STRING node and edge hubs. Node and edge hubs in the interactome, constructed from STRING. [file 1471-2180-8-234-S5.xls]

## Sheet: Node Betweenness
Node	Betweenness
Rv0892	248352
Rv1617	183194
Rv3894c	165455
Rv1683	154233
Rv1599	152856
Rv3794	142297
Rv2839c	141996
Rv2445c	141961
Rv1392	139365
Rv1178	137885
Rv1378c	134246
Rv2659c	132547
Rv0883c	129742
Rv3834c	129602
Rv2243	116180
Rv0337c	115435
Rv0667	115241
Rv1388	114507
Rv2590	114053
Rv1437	113309
Rv2939	111290
Rv0236c	110477
Rv0852	110163
Rv1638	106453
Rv3074	106054
Rv3565	104870
Rv2580c	102226
Rv3609c	100726
Rv1408	98986.2
Rv0993	98674.9
Rv1659	97488.3
Rv3909	97084.9
Rv3403c	96725.2
Rv0853c	95971.4
Rv2795c	93525.5
Rv1836c	89850.9
Rv0129c	89794.7
Rv2093c	89595.6
Rv2790c	88812.9
Rv2748c	87026
Rv3356c	86288.7
Rv0589	86107.3
Rv2793c	85923.5
Rv1315	85031.5
Rv3522	83860.5
Rv3240c	83714.8
Rv0952	83425.4
Rv3913	82485.9
Rv3100c	82046.1
Rv1438	81725.4
Rv0904c	81664.2
Rv0768	80180.6
Rv1921c	79806.2
Rv3779	78957.5
Rv3887c	78609.9
Rv2696c	78198.4
Rv2113	77998.8
Rv2678c	77156.7
Rv0462	76793.9
Rv0996	76713.6
Rv0663	75972.9
Rv3391	75565
Rv1547	75504.4
Rv2538c	75213.9
Rv3248c	75161.3
Rv2845c	74854.9
Rv1071c	74809.8
Rv3057c	74794.5
Rv1611	74771.1
Rv0951	74675.8
Rv0357c	74556.7
Rv2786c	74458.4
Rv2764c	74158.9
Rv0533c	73438.2
Rv0733	73201.1
Rv1389	72969
Rv0334	72640.2
Rv0690c	72547.9
Rv2572c	72225.1
Rv3521	71897.7
Rv3014c	70757
Rv0860	70512.8
Rv1390	69667.7
Rv0914c	69592.7
Rv3170	69582.6
Rv0350	69259.3
Rv1658	68800.2
Rv3140	68687.6
Rv2192c	68390.9
Rv1908c	68303.4
Rv1391	68008.6
Rv1023	67956.7
Rv1837c	67781.3
Rv0237	67754.9
Rv2783c	67589.6
Rv3396c	66791.1
Rv2965c	66490.5
Rv2737c	66213
Rv1406	66195
Rv2843	66126.3
Rv2404c	65798.1
Rv0151c	65006.4
Rv2841c	64623.2
Rv3423c	64401
Rv2921c	64399.1
Rv3667	64357.4
Rv3610c	63927.9
Rv3914	63745
Rv0862c	63711.2
Rv2219	63407.8
Rv2364c	63388.1
Rv2959c	63118.2
Rv1795	62966.2
Rv2916c	62957.9
Rv2583c	62514.8
Rv3704c	62289.4
Rv2555c	62089
Rv3878	62078.3
Rv1204c	61974.2
Rv0512	61726.3
Rv0969	61458.4
Rv3223c	61141.8
Rv2725c	60838
Rv2201	60694.6
Rv3715c	60580.1
Rv3580c	60387.6
Rv2150c	60094.1
Rv3286c	60083.8
Rv2524c	59982.5
Rv2568c	59549.3
Rv2388c	59545.7
Rv1420	59074.7
Rv3624c	58777.7
Rv1886c	58713.9
Rv3025c	58645.5
Rv1475c	58474.1
Rv3457c	58424.1
Rv0896	58410.8
Rv0363c	58272.9
Rv0648	58195.9
Rv2925c	58052.6
Rv1597	57524.3
Rv1689	57280.1
Rv3907c	57187.4
Rv0483	56875.2
Rv3709c	56354.4
Rv0489	56306
Rv1383	56087.6
Rv1423	55833.3
Rv2890c	55520.9
Rv1436	55456.3
Rv0652	55403.8
Rv3602c	55269.5
Rv2584c	54752
Rv1769	54683
Rv2870c	54680.9
Rv1299	54653.8
Rv3579c	54531.3
Rv3818	54206.3
Rv0917	53940.5
Rv1320c	53840.5
Rv1338	53030.4
Rv1596	52727
Rv2540c	52640.5
Rv0026	52626.3
Rv2440c	52349.9
Rv1380	52242.3
Rv1750c	52135.3
Rv2534c	51910.4
Rv1949c	51532.4
Rv1488	51424
Rv3264c	51384.7
Rv0006	51274.2
Rv0524	51179.5
Rv1649	51005
Rv3419c	50995.6
Rv0458	50926.4
Rv1387	50702
Rv2032	50692.9
Rv2930	50349.6
Rv1722	50233.5
Rv2967c	50169.5
Rv0419	50066.9
Rv2992c	49980.3
Rv0262c	49891.2
Rv0058	49816.9
Rv2592c	49450.9
Rv1165	49139.3
Rv1112	49105.6
Rv0284	48774.5
Rv1630	48683.3
Rv1459c	48648.9
Rv2847c	48579
Rv2682c	48471.2
Rv0013	48450.2
Rv1402	48360.4
Rv1713	48065.3
Rv3303c	47954.6
Rv2427c	47795.5
Rv3442c	47198.9
Rv3792	47004.8
Rv3443c	46717
Rv2858c	46521.4
Rv0120c	46346.3
Rv3646c	46222
Rv3113	45860.5
Rv2680	45859.3
Rv1272c	45841.3
Rv2383c	45671.4
Rv0428c	45412
Rv0868c	45409.4
Rv1484	45407.8
Rv2169c	45333.1
Rv2831	45195.4
Rv0322	45121.6
Rv3279c	45038.6
Rv2564	45002.8
Rv1248c	44932.8
Rv2900c	44918
Rv2708c	44875.9
Rv3258c	44726.8
Rv1576c	44658.3
Rv1186c	44611.5
Rv2245	44549.9
Rv1633	44448.6
Rv2448c	44445.8
Rv2011c	44145.2
Rv1582c	43784
Rv2421c	43769.1
Rv1240	43717.3
Rv1373	43330.7
Rv2496c	43173.7
Rv2773c	43101.1
Rv0133	43032
Rv2633c	42861.9
Rv0096	42724.5
Rv2818c	42514.1
Rv1310	42481.6
Rv0957	42459.8
Rv1384	42431
Rv0558	42288.9
Rv0708	41959.7
Rv1020	41794
Rv0478	41617
Rv0876c	41571
Rv3441c	41559.2
Rv2542	41453
Rv3626c	41076.1
Rv3116	40961.2
Rv2378c	40702
Rv1629	40672.2
Rv2138	40593.7
Rv3238c	40484.6
Rv2199c	40454.1
Rv2902c	40432.3
Rv2906c	40295.1
Rv3202c	40268.1
Rv2746c	40066.3
Rv1844c	39978.1
Rv2234	39935.5
Rv3086	39792.5
Rv0243	39754.8
Rv1187	39671
Rv1412	39627.2
Rv0813c	39624.9
Rv3523	39562.3
Rv3093c	39559.7
Rv0919	39485.8
Rv2559c	39484.4
Rv2477c	39459.2
Rv2402	39257.4
Rv1131	39101.7
Rv3366	38943.1
Rv3912	38624.7
Rv0302	38492.4
Rv0685	38479.4
Rv3024c	38399.8
Rv2293c	38397.6
Rv2614c	38326
Rv2115c	38210.4
Rv2752c	38206.7
Rv0650	38190.7
Rv2136c	38179.1
Rv0482	38011.6
Rv0772	37798.2
Rv2158c	37724.6
Rv2664	37700
Rv1589	37650.1
Rv2497c	37130.5
Rv3261	37083.7
Rv3674c	37075
Rv3195	37007.8
Rv0046c	36918.3
Rv2646	36916.2
Rv3598c	36850.1
Rv3556c	36682.3
Rv3520c	36658.3
Rv3201c	36657.8
Rv2241	36627.5
Rv0566c	36493.6
Rv2966c	36446.6
Rv0238	36438.7
Rv3506	36376.3
Rv0806c	36341.4
Rv0102	36285.4
Rv0684	36259.5
Rv1070c	36133.7
Rv1172c	35709.4
Rv0410c	35556
Rv2976c	35380
Rv3824c	35248.3
Rv0579	35123.5
Rv0422c	35099.2
Rv2503c	35016.5
Rv1173	34803.4
Rv2146c	34692.1
Rv0959	34687.9
Rv2425c	34639.6
Rv2174	34612.7
Rv0011c	34505.2
Rv2056c	34473.3
Rv1371	34468.9
Rv1845c	34461
Rv2117	34411.9
Rv2130c	34405.5
Rv3416	34355.8
Rv1882c	34325.5
Rv0694	34234.5
Rv3436c	34207.2
Rv3903c	33951.6
Rv0770	33919
Rv2537c	33854
Rv0979.1c	33790.9
Rv1415	33575.9
Rv2928	33550
Rv1286	33495.2
Rv0777	33455.1
Rv0041	33450.9
Rv2947c	33430.7
Rv0606	33390.3
Rv1342c	33353.3
Rv2689c	33244.1
Rv1018c	33210.7
Rv1864c	33198.6
Rv1464	33180.5
Rv1997	33143.3
Rv1897c	32864.9
Rv1895	32798.2
Rv1712	32681.7
Rv3260c	32659.4
Rv2777c	32631
Rv1045	32592.6
Rv2868c	32563
Rv1421	32438.7
Rv2458	32359.4
Rv3884c	32303.2
Rv2002	32272.4
Rv2718c	32252.5
Rv0823c	32206.5
Rv0339c	32203.5
Rv0056	32170.5
Rv2025c	32152.2
Rv1711	32011
Rv3310	31992.1
Rv2864c	31792
Rv1180	31787.1
Rv0383c	31733.2
Rv1504c	31725.5
Rv3681c	31716.6
Rv3569c	31676.2
Rv1017c	31521.4
Rv3621c	31519.6
Rv0170	31477.4
Rv1009	31437.8
Rv3552	31400.2
Rv1058	31386.2
Rv3439c	31315.2
Rv3077	31300.1
Rv0287	31299.3
Rv2370c	31266
Rv1543	31142.5
Rv1170	31103.4
Rv3037c	31090.7
Rv3216	31081.1
Rv2289	31043.7
Rv0881	31043.4
Rv2210c	31033.1
Rv0500	30877.3
Rv1656	30814.4
Rv3351c	30661.3
Rv2733c	30627
Rv2641	30567.1
Rv3197.1	30492
Rv0655	30461.1
Rv1743	30430.7
Rv2721c	30389.4
Rv3601c	30343.2
Rv3010c	30336.4
Rv1106c	30275.2
Rv1086	30249.1
Rv3028c	30202.3
Rv2665	30168
Rv1043c	30168
Rv2661c	30128
Rv2660c	30128
Rv0365c	30072.2
Rv2819c	29988.6
Rv3829c	29984.4
Rv2964	29981.1
Rv2457c	29814.6
Rv1028c	29748.3
Rv1449c	29600.5
Rv1220c	29556.1
Rv1098c	29524.6
Rv0189c	29488.3
Rv0620	29427.2
Rv3811	29424.4
Rv1510	29395.5
Rv0051	29380.4
Rv1196	29331.5
Rv0541c	29307.3
Rv3432c	29223.3
Rv2727c	29181.3
Rv1559	29132.4
Rv0216	29124.5
Rv0167	29105.2
Rv2531c	29054.9
Rv0255c	29038.6
Rv2217	29009.1
Rv0510	28898.8
Rv2883c	28746.7
Rv2763c	28692.4
Rv3377c	28613.8
Rv2693c	28551.5
Rv2237	28550.2
Rv3350c	28515.2
Rv3721c	28504.6
Rv2220	28480.2
Rv3659c	28452.3
Rv1093	28435
Rv3596c	28400.5
Rv2082	28349
Rv2593c	28315.8
Rv3127	28301.5
Rv2165c	28254.1
Rv3402c	28241.6
Rv3252c	28116.3
Rv3838c	28054.8
Rv3148	27948.9
Rv2889c	27946.9
Rv1635c	27935.5
Rv2882c	27826.4
Rv2867c	27820.8
Rv2152c	27814.7
Rv1691	27814.4
Rv0792c	27798.3
Rv2973c	27794.6
Rv1872c	27722.8
Rv3450c	27695.8
Rv2904c	27621.4
Rv2007c	27568.6
Rv2332	27561.5
Rv0564c	27519.6
Rv3696c	27510.7
Rv2475c	27510.6
Rv2050	27473.8
Rv2982c	27461.9
Rv1965	27384.9
Rv3585	27350.2
Rv0089	27316.6
Rv0819	27308.8
Rv0233	27280.2
Rv0449c	27241.6
Rv1790	27071.9
Rv3029c	26999.6
Rv2335	26950.2
Rv3322c	26945.9
Rv2182c	26919.7
Rv1292	26908.8
Rv1429	26899.4
Rv1970	26839.5
Rv1014c	26818.7
Rv2943	26815.2
Rv2218	26793.9
Rv2231c	26702.4
Rv3009c	26565.4
Rv2215	26536.6
Rv3313c	26476.3
Rv3308	26393.6
Rv2753c	26372.7
Rv1650	26326.3
Rv1885c	26272.2
Rv2205c	26245.9
Rv1446c	26216.9
Rv3634c	26148.9
Rv3676	26132.2
Rv3417c	26119.1
Rv0820	26104.4
Rv3796	26081
Rv3065	26057.1
Rv3750c	26054.2
Rv2368c	26049.1
Rv1229c	26039.8
Rv3275c	26021.3
Rv0400c	25998.4
Rv2829c	25878.4
Rv0309	25865.5
Rv3892c	25842.7
Rv0946c	25806.9
Rv3525c	25757.7
Rv3501c	25756
Rv3688c	25756
Rv3309c	25751.3
Rv2467	25734.2
Rv2043c	25664.5
Rv3490	25661.3
Rv2552c	25642.9
Rv2206	25613.4
Rv0070	25463.7
Rv2699c	25426.5
Rv3701c	25421.8
Rv3917c	25307.3
Rv0211	25185.3
Rv0889c	25164.5
Rv2488c	25120
Rv3551	25098.6
Rv1409	25087.3
Rv0172	25036.2
Rv3846	25023.4
Rv1696	24996.6
Rv0843	24944.5
Rv1302	24851.5
Rv2607	24841.8
Rv1905c	24824.6
Rv2770c	24785.1
Rv3048c	24752.5
Rv3336c	24751.6
Rv0613c	24748.6
Rv0681	24680.8
Rv3462c	24655.2
Rv0732	24587.7
Rv0509	24580.4
Rv2361c	24570.2
Rv0202c	24542.9
Rv3354	24541.5
Rv3365c	24498.5
Rv3307	24396
Rv0050	24386
Rv1625c	24381.8
Rv3575c	24335.2
Rv0848	24325.6
Rv0538	24226.4
Rv1569	24223.1
Rv0859	24209.6
Rv3708c	24189
Rv0780	24175.8
Rv0206c	24145.5
Rv0788	24131.4
Rv0827c	24054.8
Rv3219	24040.5
Rv2447c	24035.3
Rv1226c	24011.1
Rv3535c	23990.3
Rv3039c	23915.3
Rv3641c	23836.3
Rv1063c	23800.7
Rv3267	23742.5
Rv0137c	23730.2
Rv2797c	23678.4
Rv2505c	23678.1
Rv0676c	23677
Rv0159c	23591.8
Rv2861c	23559.2
Rv2349c	23545.1
Rv3464	23482.8
Rv0017c	23470.2
Rv3808c	23426.9
Rv1326c	23377.3
Rv0956	23360.8
Rv1264	23332.7
Rv0967	23327.8
Rv3804c	23326.8
Rv1327c	23263.1
Rv0528	23225.7
Rv1964	23220.1
Rv3459c	23162
Rv0111	23148.9
Rv2701c	23053.8
Rv1422	23026.5
Rv2924c	23023.7
Rv0227c	22881.4
Rv2029c	22846.4
Rv2518c	22839.5
Rv3068c	22836.2
Rv3225c	22835.9
Rv3499c	22789.8
Rv2506	22742.5
Rv3019c	22735.7
Rv2310	22632
Rv1960c	22632
Rv1956	22632
Rv1726	22632
Rv1042c	22632
Rv0911	22632
Rv1728c	22574.9
Rv0668	22564.7
Rv1355c	22558.2
Rv3121	22552.1
Rv1301	22524.3
Rv2170	22417.5
Rv0517	22379.7
Rv2780	22371.4
Rv0445c	22358.6
Rv2344c	22153
Rv1699	22150.9
Rv1695	22122.9
Rv2977c	22110.5
Rv1783	22063.5
Rv0417	21986.4
Rv2164c	21942.8
Rv1022	21911.6
Rv3433c	21864.5
Rv3657c	21839.7
Rv2276	21808.4
Rv3910	21738.1
Rv2257c	21722.1
Rv1754c	21703
Rv2246	21694.1
Rv1108c	21659.1
Rv0005	21654.7
Rv3062	21629.3
Rv1940	21597.5
Rv3463	21557.3
Rv2787	21437.3
Rv0989c	21436.5
Rv2957	21419.5
Rv0682	21402.2
Rv2242	21371.4
Rv2299c	21348.2
Rv1653	21341.4
Rv0290	21330.3
Rv2033c	21319
Rv3899c	21286.2
Rv2754c	21245.5
Rv2357c	21243.3
Rv1971	21213.1
Rv1416	21209.6
Rv2476c	21203.7
Rv3227	21171.1
Rv0807	21088
Rv3567c	21074.3
Rv0066c	21012.6
Rv1493	20951.9
Rv1161	20907.6
Rv1595	20899.6
Rv3245c	20892
Rv1153c	20864.3
Rv1715	20843.5
Rv2813	20843.1
Rv2785c	20834.5
Rv0280	20821.3
Rv1602	20788.2
Rv1646	20782.4
Rv2268c	20739.4
Rv0437c	20710.6
Rv3394c	20700.8
Rv0438c	20696.1
Rv1008	20686.9
Rv2972c	20677.3
Rv3752c	20666.9
Rv3711c	20665.9
Rv3871	20635.2
Rv3669	20601
Rv2714	20593.8
Rv1732c	20582.1
Rv3774	20573.8
Rv3281	20562.1
Rv0312	20525.3
Rv3446c	20523.1
Rv2109c	20498.8
Rv1144	20483.4
Rv1747	20474.7
Rv0800	20472.7
Rv1463	20453.8
Rv1601	20426.5
Rv1207	20391.4
Rv3628	20390.2
Rv1293	20386.9
Rv1641	20322.8
Rv3206c	20307.1
Rv1044	20306.7
Rv3215	20246.7
Rv0861c	20188.5
Rv0147	20171.2
Rv2483c	20166
Rv0742	20129
Rv1779c	20020.1
Rv3379c	20019.7
Rv1341	20012
Rv1796	19944.6
Rv3285	19907.3
Rv1830	19843.4
Rv3546	19833.6
Rv0479c	19670.9
Rv1314c	19670.7
Rv1826	19650.4
Rv0602c	19568.8
Rv0382c	19561.5
Rv2501c	19545.1
Rv0803	19541.4
Rv3886c	19457.2
Rv0067c	19419.3
Rv0187	19410.3
Rv3163c	19397.5
Rv3809c	19355
Rv3075c	19340.3
Rv2222c	19339.8
Rv1679	19331.3
Rv2942	19311
Rv3042c	19228.4
Rv0585c	19226.4
Rv1551	19211
Rv1166	19186
Rv0002	19157.2
Rv2065	19129
Rv2031c	19066.3
Rv3175	19061.2
Rv2495c	19020.3
Rv3120	19017
Rv2211c	18919.4
Rv1568	18919.1
Rv1835c	18918
Rv1498c	18888.5
Rv0384c	18809.7
Rv1308	18807.5
Rv0468	18788.4
Rv3607c	18759.3
Rv1185c	18747.6
Rv0808	18721.1
Rv2305	18689.5
Rv0498	18675.4
Rv2285	18607.7
Rv0903c	18547.6
Rv3314c	18546
Rv2605c	18536.7
Rv3263	18513.9
Rv2209	18474.3
Rv1294	18418.9
Rv1381	18409.8
Rv3153	18380.1
Rv0573c	18374.5
Rv3550	18355.5
Rv1800	18341.4
Rv0825c	18332.5
Rv1215c	18287.6
Rv1832	18158
Rv0994	18154.2
Rv2676c	18045
Rv0535	18031.2
Rv2705c	18020.6
Rv1321	18010.2
Rv3835	18008.1
Rv1516c	17979.8
Rv1536	17975.8
Rv3561	17959.2
Rv3455c	17931.2
Rv1206	17928.2
Rv1188	17902.2
Rv1077	17869.3
Rv2439c	17857.6
Rv3000	17820.8
Rv1407	17744.8
Rv3593	17716.8
Rv0180c	17711.3
Rv0696	17711
Rv2880c	17698.9
Rv2879c	17698.9
Rv2995c	17692
Rv0435c	17676.9
Rv2852c	17593
Rv2988c	17545.3
Rv0797	17539
Rv2854	17532.3
Rv1981c	17523.2
Rv1010	17511.6
Rv0492c	17499.7
Rv0707	17480.9
Rv2374c	17477.3
Rv0142	17458.7
Rv1648	17423
Rv0751c	17366.4
Rv3224	17338.3
Rv0553	17117.6
Rv0639	17083.1
Rv3015c	17069.3
Rv0409	17068.8
Rv2252	17055.2
Rv3900c	16977.7
Rv0712	16967.5
Rv0214	16965
Rv2672	16944.9
Rv2622	16940.6
Rv3137	16935.9
Rv2989	16929.8
Rv1694	16894.8
Rv2391	16850.4
Rv2697c	16837.1
Rv2594c	16821.5
Rv0252	16792.7
Rv0627	16759.2
Rv1182	16735.8
Rv2913c	16714.5
Rv2412	16713.7
Rv3784	16711
Rv3317	16678.8
Rv1453	16640.3
Rv0296c	16631.9
Rv0343	16619.8
Rv3257c	16595.1
Rv0548c	16581.1
Rv0869c	16573.3
Rv0901	16478.6
Rv3600c	16432.8
Rv0632c	16428.7
Rv1007c	16406.8
Rv1223	16404.8
Rv1969	16404
Rv2586c	16394.6
Rv1876	16372.2
Rv3604c	16308.4
Rv0408	16301.6
Rv3411c	16286.9
Rv2394	16277.3
Rv2416c	16247
Rv3781	16240.7
Rv3530c	16207.9
Rv2139	16204.7
Rv2178c	16127.1
Rv2987c	16098.4
Rv3302c	16077.4
Rv0078	16076.2
Rv3850	16004.7
Rv0810c	15993
Rv1867	15976.7
Rv2626c	15956
Rv1285	15941
Rv3041c	15924.3
Rv0446c	15908.8
Rv0597c	15898
Rv1379	15859.9
Rv2092c	15847.7
Rv1403c	15841.9
Rv0490	15802.3
Rv2717c	15781
Rv0480c	15762.8
Rv1605	15690.1
Rv1159	15682.9
Rv2426c	15681.7
Rv2679	15679
Rv1652	15669
Rv2225	15638.5
Rv2236c	15629.6
Rv0728c	15603.3
Rv1309	15531.9
Rv3256c	15527.9
Rv0571c	15508.6
Rv3536c	15435.4
Rv0592	15423.9
Rv0593	15402.7
Rv3581c	15401.8
Rv3470c	15396.6
Rv1612	15375.5
Rv0275c	15363.8
Rv3090	15344
Rv0452	15300.9
Rv2160.1	15283.8
Rv3649	15238.8
Rv2334	15226.6
Rv2919c	15218.2
Rv0429c	15204.3
Rv3616c	15202.3
Rv0884c	15194.4
Rv1774	15179.8
Rv1254	15176
Rv2235	15168.1
Rv2603c	15163.2
Rv3710	15159.5
Rv0915c	15159
Rv0198c	15142.1
Rv0940c	15140.2
Rv0221	15137.7
Rv0971c	15113.8
Rv1213	15112.9
Rv3109	15099.7
Rv3246c	15096.3
Rv1685c	15095.8
Rv1592c	15095.4
Rv3767c	15092
Rv3424c	15092
Rv3018.1	15092
Rv2348c	15092
Rv1816	15092
Rv1056	15092
Rv1041c	15092
Rv2398c	15089.2
Rv3763	15070.3
Rv3468c	15062.9
Rv2267c	15009.6
Rv0457c	14968.1
Rv1323	14960.9
Rv2366c	14922.1
Rv0453	14894.1
Rv0693	14872.1
Rv0097	14855.3
Rv2471	14823.8
Rv3570c	14798.9
Rv0427c	14777.2
Rv3386	14758.1
Rv3290c	14692.5
Rv1336	14559.7
Rv0054	14534.8
Rv1181	14520.8
Rv0983	14518.2
Rv3865	14495.8
Rv3061c	14494.3
Rv0894	14488.4
Rv3133c	14486.3
Rv0436c	14474.7
Rv2968c	14474.2
Rv0562	14466.8
Rv1530	14422.4
Rv2455c	14415.7
Rv2454c	14415.7
Rv0246	14385.6
Rv0973c	14367.3
Rv1244	14361
Rv0822c	14354.3
Rv3262	14344.4
Rv1003	14322.7
Rv0440	14317.1
Rv1079	14315.8
Rv0356c	14310.3
Rv0271c	14307.1
Rv2616	14294.4
Rv2181	14288.6
Rv2214c	14287.1
Rv0939	14275.9
Rv0288	14272.8
Rv0321	14234.4
Rv0197	14230.5
Rv1606	14217.6
Rv1644	14216
Rv2618	14214.3
Rv3266c	14188.5
Rv2639c	14165.6
Rv0557	14087.6
Rv0982	14055.2
Rv2713	14037.3
Rv3410c	13947
Rv2154c	13928.4
Rv1529	13925.2
Rv3002c	13924.8
Rv2156c	13891.6
Rv2849c	13881.7
Rv3812	13868.2
Rv1925	13859.7
Rv2187	13856.1
Rv3247c	13834.3
Rv0675	13809
Rv1614	13803.1
Rv2498c	13789.7
Rv0905	13775.9
Rv1550	13766.9
Rv3447c	13758.5
Rv1682	13749.5
Rv0491	13737.8
Rv2484c	13736.4
Rv2482c	13709.4
Rv3001c	13689.5
Rv2855	13681.6
Rv1991c	13674.7
Rv3743c	13658.9
Rv2952	13654.3
Rv3370c	13652.3
Rv0003	13634.2
Rv0316	13632.7
Rv3249c	13593.4
Rv2125	13590.1
Rv1259	13576.2
Rv3813c	13573.8
Rv0560c	13560.9
Rv2470	13551.7
Rv0032	13527
Rv1807	13526.4
Rv3858c	13519.5
Rv2157c	13512.8
Rv1512	13508.9
Rv3859c	13498.6
Rv1511	13472.3
Rv2191	13470.1
Rv2589	13465
Rv1121	13457
Rv0355c	13439.7
Rv3896c	13421.5
Rv1828	13402.5
Rv2710	13373.2
Rv1151c	13365.8
Rv1297	13347.5
Rv0370c	13326.4
Rv2860c	13302
Rv2917	13294.8
Rv2673	13291.5
Rv1385	13265.6
Rv2896c	13261.1
Rv3465	13233.7
Rv0018c	13221.2
Rv0228	13218.3
Rv2083	13206.6
Rv0649	13118.5
Rv2052c	13114.7
Rv3911	13103.5
Rv1639c	13071.3
Rv1932	13023.1
Rv3204	13004
Rv0809	13003.5
Rv2577	12994.7
Rv3755c	12973.7
Rv1549	12964.4
Rv3513c	12961.9
Rv1523	12953.4
Rv2123	12879.4
Rv0073	12860.5
Rv3761c	12860.4
Rv3613c	12811.9
Rv2280	12803.1
Rv0902c	12801.7
Rv1164	12798.8
Rv0235c	12793.8
Rv2703	12788.5
Rv0736	12779.1
Rv3833	12777.7
Rv1078	12771.9
Rv0021c	12770.7
Rv3208	12768.2
Rv3312c	12746.2
Rv3582c	12745.2
Rv3921c	12727.7
Rv2612c	12705.1
Rv1901	12669.5
Rv1253	12651.2
Rv1432	12631.1
Rv3398c	12630.7
Rv3870	12630
Rv1349	12556.5
Rv1401	12552.5
Rv1316c	12549.2
Rv0764c	12546.8
Rv0619	12529
Rv1809	12518.2
Rv0320	12512.3
Rv2314c	12472.9
Rv1995	12458.7
Rv3276c	12451
Rv0955	12427.2
Rv3873	12421.8
Rv3720	12413.4
Rv2207	12406
Rv3138	12313
Rv1604	12296.3
Rv2397c	12282.7
Rv1609	12278.2
Rv1361c	12239.8
Rv3817	12236.5
Rv1192	12232.8
Rv2372c	12210.4
Rv0577	12187.2
Rv1858	12182.1
Rv1210	12166.9
Rv3772	12159.5
Rv0306	12111.3
Rv3051c	12099.4
Rv2441c	12082.5
Rv1135.1	12079.6
Rv2438c	12061.9
Rv0186	12041
Rv0683	12039.9
Rv1770	12036.1
Rv0587	12032.6
Rv0758	12014.1
Rv2521	11998.6
Rv1485	11996.1
Rv0473	11981.6
Rv1059	11980.5
Rv1500	11950.7
Rv1787	11937.2
Rv0741	11920.7
Rv1133c	11920.2
Rv1074c	11905.9
Rv3876	11884
Rv2069	11851.1
Rv0804	11847
Rv2621c	11831
Rv2071c	11826.9
Rv2386c	11817.9
Rv2253	11794.6
Rv1105	11764
Rv3374	11763.9
Rv3644c	11750.2
Rv1852	11743.2
Rv0547c	11737.4
Rv2782c	11735.1
Rv2221c	11732.8
Rv2163c	11695.9
Rv2204c	11694.2
Rv1011	11686
Rv2436	11682
Rv2465c	11669.8
Rv2739c	11660
Rv0651	11658.2
Rv3877	11644.8
Rv2747	11617.9
Rv3502c	11614.8
Rv3494c	11578.3
Rv0986	11565.4
Rv1553	11559.3
Rv0601c	11558.2
Rv1860	11550.6
Rv2726c	11526.6
Rv1820	11517
Rv2005c	11494.6
Rv3228	11487.9
Rv3105c	11485.8
Rv2507	11482.9
Rv2101	11469.8
Rv1613	11440.3
Rv3458c	11402.8
Rv2148c	11400.6
Rv0248c	11388.1
Rv2941	11275.5
Rv3563	11239.4
Rv2504c	11226.1
Rv0174	11197.3
Rv2996c	11196.6
Rv1127c	11187.6
Rv0162c	11163.7
Rv3103c	11149.2
Rv0621	11119.3
Rv3043c	11035.2
Rv1472	11026.8
Rv2962c	11006.4
Rv3168	10986.7
Rv1784	10950.8
Rv2837c	10911.7
Rv1035c	10899.1
Rv1039c	10881.1
Rv0091	10806.4
Rv1755c	10805.7
Rv0304c	10803.3
Rv3853	10798.1
Rv2313c	10769.1
Rv0154c	10768.1
Rv0212c	10767.2
Rv1863c	10755.1
Rv0737	10733.1
Rv0867c	10729.8
Rv1175c	10710.3
Rv1129c	10702
Rv0282	10699.4
Rv3786c	10638.9
Rv1477	10631.9
Rv3097c	10628.6
Rv1681	10621.4
Rv1555	10598.5
Rv0009	10586.6
Rv2832c	10565.4
Rv2792c	10547.7
Rv0101	10501.6
Rv0222	10491.6
Rv2674	10460.9
Rv1473	10455.8
Rv1492	10445.1
Rv3665c	10422.6
Rv3040c	10349.6
Rv3152	10334.7
Rv1394c	10322.2
Rv3734c	10311.3
Rv2587c	10302.3
Rv3197	10301.7
Rv3280	10286.4
Rv0701	10285.5
Rv3666c	10277.6
Rv3211	10273.4
Rv0735	10241.9
Rv3630	10223.3
Rv0555	10218.4
Rv3589	10213.6
Rv1703c	10206.3
Rv2359	10201.6
Rv1092c	10164.9
Rv0426c	10161.3
Rv2720	10153
Rv1660	10145
Rv0148	10144.3
Rv0062	10097.7
Rv1122	10078.7
Rv1278	9986.59
Rv3232c	9985.71
Rv2571c	9983.4
Rv1110	9964.4
Rv0423c	9917.01
Rv3414c	9915.32
Rv0416	9908.25
Rv2121c	9891.6
Rv3648c	9885.53
Rv0130	9884.51
Rv2272	9880.58
Rv1804c	9878.65
Rv2362c	9878.64
Rv0545c	9856.44
Rv1823	9847.23
Rv0913c	9834.16
Rv2343c	9830.82
Rv3608c	9821.28
Rv2326c	9813.87
Rv0888	9812.41
Rv2038c	9804.46
Rv2232	9780.07
Rv0414c	9779.14
Rv3111	9775.35
Rv3568c	9722
Rv0773c	9709.55
Rv2853	9703.61
Rv3866	9701.56
Rv3545c	9695.89
Rv0264c	9677.99
Rv3637	9670.48
Rv3633	9649.46
Rv0387c	9637.57
Rv3727	9613.2
Rv0605	9611.94
Rv0182c	9578.35
Rv0055	9559.4
Rv3795	9550.59
Rv3515c	9546.56
Rv2922.1c	9541.92
Rv3003c	9532.79
Rv3516	9520.99
Rv0377	9508.45
Rv3512	9500.88
Rv3176c	9495.51
Rv2723	9494.44
Rv0404	9493.53
Rv0020c	9452.48
Rv3156	9444.77
Rv1552	9441.97
Rv0064	9434.37
Rv2195	9424.85
Rv0007	9399.7
Rv3860	9398.66
Rv0721	9392.15
Rv3406	9388.49
Rv1515c	9380.01
Rv2585c	9350.75
Rv1645c	9345.62
Rv2392	9297.13
Rv2601	9286.78
Rv2981c	9276.15
Rv0753c	9269.08
Rv3826	9265.05
Rv0342	9257.12
Rv0125	9254.02
Rv3868	9239.89
Rv1708	9218.54
Rv3500c	9208.13
Rv1033c	9205.98
Rv1346	9202.16
Rv2147c	9194.13
Rv1433	9179.55
Rv0472c	9165.83
Rv3324c	9158.29
Rv1447c	9130.35
Rv1821	9116.99
Rv0266c	9114.97
Rv3740c	9103.87
Rv0269c	9102.68
Rv3562	9102.02
Rv1808	9089.03
Rv3726	9084.71
Rv1842c	9064.19
Rv3698	9061.82
Rv0083	9053.21
Rv2028c	9052.35
Rv1812c	9034.87
Rv1040c	9032.17
Rv0338c	9023.33
Rv3509c	9015.98
Rv2433c	9008.52
Rv2155c	8999.76
Rv0004	8994.28
Rv1256c	8989.68
Rv1279	8984.24
Rv1734c	8975.81
Rv2258c	8942.83
Rv3296	8942.83
Rv3316	8931.99
Rv3693	8925.54
Rv1600	8889.75
Rv3678c	8884.14
Rv1521	8883.38
Rv1801	8878.57
Rv3274c	8859.4
Rv3329	8853.7
Rv1481	8839.21
Rv3387	8834.13
Rv2789c	8833.34
Rv1358	8823.49
Rv2260	8814.9
Rv2539c	8807.64
Rv1900c	8801.7
Rv1480	8801.16
Rv1989c	8778.1
Rv2151c	8770.36
Rv3801c	8758.62
Rv2462c	8744.98
Rv2419c	8744.68
Rv0171	8737.93
Rv3136	8736.36
Rv0899	8733.87
Rv1520	8718.93
Rv0015c	8699.05
Rv2213	8667.47
Rv3797	8651.21
Rv2176	8645.1
Rv0987	8627.1
Rv0082	8626.62
Rv3304	8625.82
Rv0964c	8619.64
Rv0289	8614.08
Rv2298	8608.47
Rv2535c	8605.62
Rv0376c	8604.57
Rv2202c	8585.56
Rv0600c	8581.11
Rv3685c	8570.06
Rv1507c	8548.65
Rv1001	8547.39
Rv2251	8547.13
Rv0727c	8523.93
Rv0016c	8517.43
Rv3540c	8510.82
Rv3132c	8504.12
Rv3254	8499.74
Rv1345	8495.13
Rv3007c	8490.4
Rv2153c	8484.83
Rv0242c	8451.57
Rv1224	8442.17
Rv2650c	8411.78
Rv3803c	8405.11
Rv3842c	8398.87
Rv1618	8398.57
Rv0647c	8394.48
Rv0646c	8382.16
Rv0519c	8363.82
Rv2881c	8330.86
Rv2277c	8330.21
Rv0450c	8328.68
Rv3875	8310.5
Rv0618	8305.72
Rv0766c	8298.63
Rv1005c	8290.17
Rv3102c	8281.85
Rv0844c	8276.5
Rv2856	8273.39
Rv2606c	8256.95
Rv0927c	8252.15
Rv0603	8238.89
Rv1300	8237.18
Rv3011c	8229.27
Rv0112	8226.79
Rv0591	8217.85
Rv0704	8189.4
Rv2160c	8169.94
Rv0660c	8167.5
Rv0659c	8167.5
Rv0110	8154.77
Rv1425	8153.55
Rv1072	8147.69
Rv1350	8140.86
Rv2951c	8132.94
Rv0536	8131.79
Rv1117	8131.68
Rv1099c	8131.21
Rv3144c	8126.56
Rv0826	8122.16
Rv0526	8117.88
Rv3382c	8112.42
Rv0710	8091.06
Rv2014	8073.26
Rv3484	8068.87
Rv1201c	8045.53
Rv1744c	8034.4
Rv2731	8029.54
Rv3282	8027
Rv0374c	8023.68
Rv0373c	8023.68
Rv0402c	8020.67
Rv2420c	8016.86
Rv2502c	8001.39
Rv0467	7997.52
Rv2848c	7993.69
Rv3731	7980.69
Rv2591	7972.98
Rv2922c	7962.73
Rv1360	7951.31
Rv1777	7926.47
Rv1087.1	7922.37
Rv3553	7916.11
Rv2970c	7914.41
Rv1540	7911.12
Rv2194	7908
Rv2969c	7892.31
Rv1963c	7887.87
Rv2166c	7883.28
Rv2266	7861.1
Rv3131	7859.31
Rv3209	7853.09
Rv1819c	7852.75
Rv0208c	7852.47
Rv1049	7852.2
Rv1179c	7850.72
Rv0949	7847.14
Rv3271c	7793.21
Rv2878c	7789.22
Rv2865	7766.05
Rv3213c	7762.14
Rv2833c	7740.51
Rv1594	7728.69
Rv3537	7725.52
Rv0554	7724.56
Rv2337c	7718.89
Rv1655	7711.91
Rv1290c	7695.74
Rv0720	7685.5
Rv0001	7682.02
Rv3864	7681.18
Rv2935	7678.46
Rv2695	7669.21
Rv0561c	7668.39
Rv3161c	7659.19
Rv3006	7657.73
Rv3888c	7653.49
Rv2984	7650.41
Rv2124c	7649.04
Rv3143	7645.73
Rv1624c	7640.86
Rv0570	7622.75
Rv1672c	7616.81
Rv2004c	7614.65
Rv0501	7608.76
Rv1190	7601.37
Rv3856c	7583.23
Rv1917c	7579.72
Rv0924c	7572.2
Rv0529	7564.88
Rv0352	7557.5
Rv1709	7556.46
Rv3855	7548
Rv3768	7548
Rv3618	7548
Rv3518c	7548
Rv3507	7548
Rv3343c	7548
Rv3122	7548
Rv2991	7548
Rv2740	7548
Rv2647	7548
Rv2422	7548
Rv2303c	7548
Rv2262c	7548
Rv2127	7548
Rv1794	7548
Rv1767	7548
Rv1758	7548
Rv1526c	7548
Rv1454c	7548
Rv1370c	7548
Rv1149	7548
Rv1090	7548
Rv1068c	7548
Rv0921	7548
Rv0879c	7548
Rv0726c	7548
Rv0531	7548
Rv0392c	7548
Rv0344c	7548
Rv0327c	7548
Rv0294	7548
Rv0107c	7548
Rv2112c	7527.74
Rv1095	7520.73
Rv1868	7504.6
Rv2738c	7499.13
Rv3495c	7485.21
Rv1194c	7479.12
Rv1640c	7472.15
Rv0095c	7467.03
Rv2533c	7460.07
Rv0375c	7439.5
Rv2869c	7432.58
Rv0168	7399.05
Rv3124	7365.76
Rv0273c	7358.03
Rv0081	7342.19
Rv2801c	7341.96
Rv2118c	7319.98
Rv2766c	7300.79
Rv1230c	7299.98
Rv3091	7294.13
Rv2897c	7286.85
Rv0362	7278.51
Rv2578c	7260.78
Rv0226c	7260.64
Rv1267c	7258.46
Rv2399c	7250.12
Rv1075c	7227.6
Rv3879c	7224.75
Rv1483	7224.25
Rv3082c	7218.19
Rv3013	7208.34
Rv2249c	7190.34
Rv0970	7177.14
Rv0968	7177.14
Rv1643	7173.88
Rv1616	7169.36
Rv2623	7165.11
Rv1701	7143.23
Rv0734	7141.4
Rv3705.1	7136.58
Rv3689	7130.04
Rv1824	7125.2
Rv1233c	7114.45
Rv1913	7086.7
Rv1565c	7081.87
Rv2566	7075.78
Rv2651c	7073.63
Rv3636	7071.38
Rv0724	7061.69
Rv3687c	7045.41
Rv2523c	7028.45
Rv2373c	7026.18
Rv2247	7020.08
Rv3485c	7005.5
Rv1586c	6998.05
Rv0839	6986.36
Rv3332	6978.11
Rv0958	6976.7
Rv3330	6976.49
Rv2173	6967.13
Rv2724c	6955.82
Rv1082	6948.98
Rv2573	6937.66
Rv2936	6930
Rv3529c	6924.56
Rv0574c	6921.77
Rv3272	6912.43
Rv1859	6896.22
Rv1331	6894.29
Rv2794c	6878.7
Rv0340	6864.55
Rv1873	6857.94
Rv2131c	6854.22
Rv1647	6851.83
Rv3782	6850.06
Rv2424c	6848.01
Rv1538c	6842.23
Rv0231	6837.03
Rv3157	6829.53
Rv2413c	6813.77
Rv0568	6793.41
Rv0672	6783.41
Rv1657	6770.77
Rv2638	6760.34
Rv2511	6751.51
Rv1329c	6744.72
Rv3107c	6743.74
Rv0511	6735.53
Rv1363c	6702.72
Rv2400c	6694.79
Rv1101c	6689.1
Rv3544c	6669.44
Rv0118c	6668.39
Rv1501	6655.72
Rv1232c	6623.81
Rv2850c	6620.46
Rv0778	6616.22
Rv3777	6607.39
Rv1496	6580.8
Rv1162	6579.47
Rv3146	6565.66
Rv3799c	6561.58
Rv2318	6561.54
Rv0864	6557.12
Rv1474c	6550.89
Rv2846c	6548.01
Rv3305c	6540.98
Rv2196	6538.28
Rv2958c	6529.01
Rv1319c	6499.61
Rv0534c	6498.13
Rv3564	6465.76
Rv2983	6458.22
Rv1167c	6453.66
Rv2629	6446.9
Rv3919c	6430.63
Rv0247c	6427.59
Rv0933	6418.46
Rv2047c	6410.49
Rv3841	6404.72
Rv2430c	6401.46
Rv0161	6396.93
Rv3297	6376.79
Rv3198c	6367.35
Rv2296	6363.53
Rv0234c	6334.91
Rv0204c	6324.53
Rv3754	6323.02
Rv3284	6320.99
Rv2670c	6320.89
Rv2384	6315.49
Rv0043c	6310.75
Rv3237c	6307.42
Rv0644c	6306.94
Rv2119	6304.61
Rv0173	6303.06
Rv3573c	6302.83
Rv1846c	6287.01
Rv2631	6282.8
Rv0496	6281.45
Rv1851	6263.47
Rv0023	6260.97
Rv1508.1	6250.8
Rv0669c	6250.36
Rv3340	6236.32
Rv3497c	6214.19
Rv2769c	6211.4
Rv3241c	6211.06
Rv3418c	6189.67
Rv2515c	6173.66
Rv3483c	6152.44
Rv1284	6125.9
Rv3085	6114.83
Rv2894c	6113.54
Rv2096c	6110.57
Rv0641	6100.52
Rv2993c	6095.95
Rv3478	6088.96
Rv3848	6087.94
Rv1235	6070.4
Rv1513	6065.7
Rv1781c	6049.82
Rv0998	6027.55
Rv3587c	6019.16
Rv2319c	6015.79
Rv1024	6009.55
Rv0507	6008.79
Rv3027c	6001.82
Rv0762c	5997.58
Rv3505	5992.74
Rv3104c	5990.27
Rv1252c	5975.52
Rv1636	5954.46
Rv0144	5931.84
Rv3448	5925.95
Rv2387	5920.25
Rv3723	5904.44
Rv3503c	5893.13
Rv2188c	5878.32
Rv2611c	5875.14
Rv3542c	5874.09
Rv0769	5858.64
Rv2190c	5849.93
Rv1400c	5846.35
Rv1399c	5846.35
Rv1467c	5842.77
Rv1245c	5826.71
Rv2227	5815.34
Rv0584	5792.94
Rv0870c	5785.99
Rv1227c	5774.62
Rv1124	5769.16
Rv0588	5760.01
Rv2428	5757.57
Rv2835c	5755.82
Rv2301	5753.07
Rv3524	5752.72
Rv0761c	5744.45
Rv3830c	5725.42
Rv1145	5710.87
Rv3220c	5709.06
Rv2575	5684.67
Rv1257c	5680.99
Rv3383c	5666.79
Rv0834c	5647.63
Rv3199c	5640.69
Rv2834c	5637.03
Rv3339c	5626.48
Rv1554	5625.44
Rv2320c	5613.45
Rv1138c	5600.79
Rv2417c	5592.88
Rv0224c	5582.02
Rv1654	5576.89
Rv2874	5573.1
Rv1916	5566.57
Rv3291c	5557.21
Rv1205	5553.65
Rv3054c	5550.5
Rv1325c	5539.79
Rv2041c	5534.15
Rv3194c	5534.07
Rv3119	5531.38
Rv2642	5509.25
Rv3319	5500.79
Rv0516c	5500.64
Rv3233c	5500.55
Rv3733c	5485.73
Rv2887	5465.19
Rv3915	5462.24
Rv3800c	5457.68
Rv1238	5438.93
Rv2185c	5426.96
Rv0640	5419.39
Rv1817	5394.08
Rv0520	5382.77
Rv1348	5369.74
Rv2066	5360.7
Rv1435c	5342.83
Rv3325	5341.44
Rv0960	5340.01
Rv3327	5333.06
Rv1307	5329.24
Rv2291	5326.04
Rv1631	5324.83
Rv2044c	5319.34
Rv0705	5317.1
Rv2604c	5299.96
Rv1663	5297.49
Rv1834	5286.59
Rv2444c	5282.34
Rv0943c	5261.83
Rv0497	5261.4
Rv0774c	5259.59
Rv1489.1	5256.83
Rv1146	5243.95
Rv1532c	5240.21
Rv1281c	5237.47
Rv1967	5217.07
Rv2955c	5216.86
Rv2803	5214.66
Rv0521	5209.33
Rv0155	5207.45
Rv1705c	5180.86
Rv0069c	5174.66
Rv0038	5169.92
Rv2238c	5166.33
Rv0976c	5156.08
Rv2567	5151.99
Rv0782	5133.02
Rv2149c	5122.56
Rv3167c	5121.54
Rv3150	5113.34
Rv1120c	5100.86
Rv3742c	5079.95
Rv3756c	5072.75
Rv0223c	5070.39
Rv0990c	5070.26
Rv1221	5051.08
Rv2026c	5044.5
Rv2859c	5043.84
Rv2711	5037.22
Rv2045c	5033.1
Rv0658c	5032.67
Rv1050	5026.99
Rv2122c	5010.27
Rv2971	5003.35
Rv1542c	5001.76
Rv2381c	4993.19
Rv3789	4990.52
Rv3353c	4983.16
Rv3352c	4983.16
Rv0012	4976.16
Rv1340	4968.57
Rv0604	4966.38
Rv1928c	4966.06
Rv3318	4963.55
Rv3481c	4959.93
Rv2609c	4937.6
Rv0418	4936.65
Rv1025	4929.45
Rv1318c	4926.11
Rv1847	4925.9
Rv1239c	4918.58
Rv0391	4906.77
Rv2380c	4899.04
Rv1295	4897.42
Rv1988	4887.07
Rv2581c	4874.29
Rv0755c	4871.97
Rv1621c	4865.41
Rv3724.2	4857.04
Rv0075	4830.28
Rv1270c	4815.17
Rv1283c	4808.49
Rv0194	4805.15
Rv0087	4804.88
Rv0143c	4801.85
Rv0113	4795.12
Rv2393	4794.64
Rv3335c	4780.98
Rv2198c	4780.06
Rv3088	4763.58
Rv3682	4748.96
Rv0203	4735.12
Rv3393	4730.86
Rv1084	4717.8
Rv2690c	4714.84
Rv3360	4705.27
Rv0563	4688.83
Rv0842	4684.42
Rv3397c	4679.22
Rv3200c	4672.8
Rv2599	4670.37
Rv2598	4670.37
Rv2597	4670.37
Rv1968	4670.1
Rv3045	4668.69
Rv3730c	4660.35
Rv2068c	4656.27
Rv3255c	4635.49
Rv1862	4630.01
Rv1026	4600.24
Rv1456c	4599.18
Rv3031	4576.84
Rv2377c	4552.85
Rv0464c	4536.67
Rv1933c	4532.27
Rv1706c	4529.42
Rv0935	4528.49
Rv2088	4528.22
Rv1364c	4527.48
Rv0716	4522.22
Rv2653c	4517.42
Rv2652c	4517.42
Rv1497	4517.02
Rv3460c	4507.94
Rv1825	4506.02
Rv2053c	4490.58
Rv1413	4490.11
Rv1619	4489.71
Rv3806c	4487.33
Rv0858c	4478.62
Rv0040c	4473.93
Rv0256c	4457.98
Rv3883c	4449.96
Rv0085	4435.24
Rv0407	4433.58
Rv0505c	4424.72
Rv3375	4418.91
Rv0794c	4417.94
Rv1176c	4410.43
Rv2613c	4404.71
Rv0865	4381.44
Rv1451	4380.18
Rv3793	4370.66
Rv2671	4368.56
Rv2920c	4367.5
Rv2926c	4344.35
Rv1231c	4343.79
Rv0254c	4333.01
Rv0928	4331.92
Rv0319	4330.8
Rv0945	4321.43
Rv1139c	4321.28
Rv2688c	4320.96
Rv0128	4310.98
Rv0923c	4306.74
Rv0874c	4305.62
Rv2322c	4294.29
Rv2321c	4294.29
Rv0622	4287.21
Rv0086	4281.31
Rv2872	4269.5
Rv0754	4267.84
Rv3560c	4251.09
Rv1522c	4225.64
Rv0631c	4212.49
Rv2838c	4204.99
Rv3084	4201.83
Rv1593c	4160.89
Rv2244	4150.93
Rv2899c	4145.73
Rv0752c	4144.67
Rv0576	4134.37
Rv1935c	4133.59
Rv2469c	4124.49
Rv3498c	4103.66
Rv1266c	4100.24
Rv3897c	4077.85
Rv3737	4061.27
Rv1183	4058
Rv2779c	4052.96
Rv0286	4048.68
Rv0979c	4042.91
Rv1811	4037.04
Rv0815c	4033.22
Rv0053	4027.25
Rv1690	4026.28
Rv3089	4025.04
Rv1280c	4020.86
Rv2385	4020.36
Rv3404c	4011.45
Rv2055c	4006.92
Rv0253	4006.54
Rv1822	3997.61
Rv2184c	3990.68
Rv1104	3989.44
Rv1111c	3988.23
Rv1603	3986.4
Rv1626	3975.59
Rv0866	3970.67
Rv2553c	3966.86
Rv0456c	3962.58
Rv3526	3956.38
Rv3359	3952.97
Rv1700	3950.18
Rv1032c	3936.8
Rv0061	3932.49
Rv1869c	3905.31
Rv0711	3885.66
Rv1218c	3857.65
Rv2030c	3846.36
Rv0360c	3837.36
Rv2830c	3833.27
Rv2057c	3832.15
Rv1915	3816.82
Rv0192	3815.64
Rv1628c	3812.22
Rv0706	3802.86
Rv2406c	3798.55
Rv2129c	3796.93
Rv3592	3795.43
Rv3559c	3788.56
Rv1577c	3776.05
Rv3022c	3773
Rv3021c	3773
Rv2009	3773
Rv2008c	3773
Rv1398c	3773
Rv1397c	3773
Rv0829	3773
Rv0828c	3773
Rv2300c	3772.9
Rv2541	3768
Rv3409c	3767.94
Rv1710	3755.71
Rv1080c	3748.33
Rv0465c	3745.95
Rv0126	3744.94
Rv2522c	3722.62
Rv0105c	3720.02
Rv0703	3713.08
Rv1157c	3704.53
Rv3810	3696.66
Rv0759c	3689.47
Rv3059	3667.73
Rv3226c	3667.56
Rv3278c	3666.64
Rv0719	3649.4
Rv3060c	3635.19
Rv3239c	3621.16
Rv2345	3619.6
Rv0670	3611.59
Rv1142c	3610.08
Rv1675c	3604.26
Rv1746	3600.22
Rv0654	3594
Rv3034c	3588.34
Rv1057	3586.24
Rv2097c	3580.36
Rv1344	3567.19
Rv3342	3563.12
Rv0060	3547.89
Rv3315c	3544.22
Rv1985c	3534.14
Rv3684	3524.7
Rv1843c	3510.95
Rv1375	3502.19
Rv0157	3498.5
[truncated: 1,926 more rows]

## Sheet: Edge Betweennness
Source	Target	Betweenness
Rv2659c	Rv3894c	62682.4
Rv0663	Rv0892	35379.7
Rv0690c	Rv1576c	23782.1
Rv0917	Rv0919	23089
Rv0690c	Rv1599	21410.2
Rv2568c	Rv3014c	21338.2
Rv1582c	Rv2568c	21016.2
Rv0606	Rv2113	18879
Rv2664	Rv2665	18855
Rv0969	Rv1638	18836.1
Rv2659c	Rv2661c	18607.1
Rv2659c	Rv2660c	18607.1
Rv1437	Rv2293c	17725
Rv2829c	Rv2831	16501.6
Rv1378c	Rv2633c	16408.5
Rv0917	Rv1658	15599.8
Rv0967	Rv0969	15430.9
Rv3074	Rv3894c	15381.4
Rv2293c	Rv2646	15161.2
Rv2011c	Rv2310	15088
Rv1956	Rv2383c	15088
Rv1726	Rv3351c	15088
Rv1042c	Rv1043c	15088
Rv0919	Rv1960c	15088
Rv0911	Rv1864c	15088
Rv0827c	Rv2025c	14994.2
Rv1543	Rv1547	14891.7
Rv0238	Rv0302	14466.1
Rv1437	Rv3884c	14148.5
Rv3350c	Rv3351c	14112.4
Rv1864c	Rv3715c	13863.9
Rv2839c	Rv2843	13707.9
Rv3575c	Rv3579c	13525.6
Rv3238c	Rv3240c	13489.6
Rv3350c	Rv3403c	13446.5
Rv2082	Rv2748c	13289.4
Rv2011c	Rv3113	13065
Rv1043c	Rv1045	12946.2
Rv2201	Rv2813	12929.6
Rv0236c	Rv0238	12540.4
Rv0708	Rv3829c	12294
Rv1597	Rv3894c	12224.6
Rv1488	Rv2033c	12038.6
Rv0917	Rv1659	12010.6
Rv2475c	Rv2641	11997.6
Rv0296c	Rv3077	11972.5
Rv0129c	Rv3354	11944.4
Rv0792c	Rv3396c	11634.3
Rv0287	Rv3019c	11543.6
Rv0597c	Rv2959c	11512.8
Rv0652	Rv2818c	11510.6
Rv3811	Rv3894c	11450.8
Rv2257c	Rv2795c	11374.6
Rv3018.1	Rv3019c	11319
Rv2641	Rv3767c	11319
Rv2348c	Rv2349c	11319
Rv1816	Rv3238c	11319
Rv1056	Rv3701c	11319
Rv1041c	Rv1042c	11319
Rv2661c	Rv2664	11304
Rv2660c	Rv2664	11304
Rv1320c	Rv2819c	11276.4
Rv1178	Rv2007c	11146.9
Rv0627	Rv2829c	11052.4
Rv2025c	Rv2583c	10547.6
Rv0363c	Rv0365c	10523.5
Rv0892	Rv1178	10441.5
Rv1388	Rv3093c	10413.2
Rv0013	Rv3641c	10318.7
Rv2943	Rv3521	10254.6
Rv2841c	Rv2843	10194.6
Rv0337c	Rv0339c	10180.7
Rv0868c	Rv2552c	9976.72
Rv3057c	Rv3834c	9927.2
Rv0492c	Rv2965c	9923.54
Rv0741	Rv0742	9722.16
Rv0078	Rv2506	9637.25
Rv1390	Rv1769	9606.53
Rv0861c	Rv1991c	9404.9
Rv1373	Rv3386	9386.37
Rv2217	Rv2639c	9358.72
Rv0940c	Rv3520c	9211.51
Rv0446c	Rv0914c	9133.83
Rv3646c	Rv3649	9090.04
Rv1429	Rv3521	9083.81
Rv0370c	Rv2425c	9043.95
Rv0797	Rv1597	9037.49
Rv0601c	Rv3624c	8960.13
Rv2538c	Rv2542	8853.21
Rv3701c	Rv3704c	8835.15
Rv1852	Rv2364c	8688.7
Rv2370c	Rv3750c	8674.85
Rv1596	Rv2052c	8650.84
Rv0852	Rv1949c	8550.04
Rv0860	Rv1683	8506.32
Rv0337c	Rv0892	8505.86
Rv0566c	Rv2818c	8355.68
Rv2572c	Rv3232c	8264.55
Rv0337c	Rv0579	8253.26
Rv2426c	Rv2427c	8247.39
Rv0993	Rv3490	8231.31
Rv1921c	Rv3522	8124.34
Rv1722	Rv3140	8090.31
Rv0964c	Rv0967	8077.69
Rv0462	Rv1045	8065.6
Rv0579	Rv0667	7950.52
Rv0445c	Rv1659	7931.82
Rv1836c	Rv1837c	7906.08
Rv2646	Rv2659c	7898.48
Rv0660c	Rv0663	7845.83
Rv0659c	Rv0663	7845.83
Rv3387	Rv3796	7755.41
Rv2590	Rv2591	7751.16
Rv0969	Rv3223c	7690.06
Rv0860	Rv2043c	7654.93
Rv0489	Rv0620	7643.48
Rv0892	Rv3565	7636.21
Rv0860	Rv3223c	7609.86
Rv0600c	Rv3624c	7608.54
Rv1722	Rv2531c	7592.37
Rv0852	Rv3074	7587.47
Rv2276	Rv2678c	7568.03
Rv3767c	Rv3768	7548
Rv3121	Rv3122	7548
Rv2989	Rv2991	7548
Rv2160.1	Rv3855	7548
Rv2127	Rv2458	7548
Rv1965	Rv2262c	7548
Rv1683	Rv1758	7548
Rv1041c	Rv1149	7548
Rv0868c	Rv0921	7548
Rv0690c	Rv2303c	7548
Rv0392c	Rv1629	7548
Rv0294	Rv2477c	7548
Rv0107c	Rv1683	7548
Rv2646	Rv2647	7546
Rv1272c	Rv3100c	7508.33
Rv0667	Rv2032	7487.41
Rv2433c	Rv2445c	7458.59
Rv0879c	Rv0881	7433.07
Rv0095c	Rv0096	7420.65
Rv0667	Rv1028c	7395.39
Rv1774	Rv2237	7371.05
Rv0969	Rv0970	7356.57
Rv0968	Rv0969	7356.57
Rv0605	Rv0868c	7294.26
Rv1068c	Rv1070c	7281.62
Rv0133	Rv3731	7248.48
Rv2540c	Rv2542	7245.86
Rv3025c	Rv3057c	7245.15
Rv1995	Rv1997	7190.78
Rv3007c	Rv3570c	7177.25
Rv1186c	Rv3894c	7172.7
Rv1949c	Rv3153	7100.89
Rv2939	Rv3403c	7088.28
Rv0800	Rv2136c	7082.88
Rv0892	Rv2590	7070.56
Rv2957	Rv3264c	7051.48
Rv0894	Rv0896	7009.78
Rv1172c	Rv1173	7004.69
Rv1722	Rv3074	7003.65
Rv0996	Rv3621c	6974.21
Rv0852	Rv0892	6953.25
Rv0064	Rv3195	6952.03
Rv1732c	Rv1734c	6946.33
Rv1408	Rv3873	6944.22
Rv3000	Rv3610c	6925.21
Rv2790c	Rv3224	6889.81
Rv1835c	Rv2014	6875.05
Rv0282	Rv2725c	6867.65
Rv2864c	Rv2865	6860.28
Rv1035c	Rv2797c	6826.45
Rv2737c	Rv2738c	6763.79
Rv0355c	Rv0357c	6732.52
Rv0237	Rv1090	6729.21
Rv0026	Rv1378c	6727.61
Rv0663	Rv0712	6708.18
Rv0993	Rv0996	6701.22
Rv1408	Rv2430c	6693.34
Rv1488	Rv1599	6688.28
Rv0524	Rv1101c	6685.04
Rv1391	Rv1488	6683.82
Rv0216	Rv2387	6679.77
Rv1172c	Rv1807	6671.07
Rv0375c	Rv2900c	6645.74
Rv1378c	Rv1383	6630.49
Rv3175	Rv3602c	6609.32
Rv0066c	Rv0067c	6567.05
Rv0046c	Rv2793c	6544.32
Rv1400c	Rv1402	6542.57
Rv1399c	Rv1402	6542.57
Rv0681	Rv0684	6535.95
Rv1685c	Rv1689	6507.72
Rv1921c	Rv2943	6483.5
Rv0344c	Rv1378c	6481.65
Rv0606	Rv2801c	6471.56
Rv2404c	Rv2412	6467.09
Rv3613c	Rv3914	6452.57
Rv1921c	Rv3403c	6450.84
Rv1521	Rv3140	6431.14
Rv0236c	Rv1921c	6414.51
Rv1124	Rv2209	6398.78
Rv3206c	Rv3208	6393.4
Rv1685c	Rv2887	6371.53
Rv1754c	Rv3057c	6340.67
Rv1286	Rv2267c	6334.05
Rv3074	Rv3704c	6320.76
Rv1971	Rv2646	6312.44
Rv0374c	Rv2900c	6284.87
Rv0373c	Rv2900c	6284.87
Rv0096	Rv2930	6271.47
Rv3419c	Rv3424c	6220.1
Rv1387	Rv3892c	6212.43
Rv0512	Rv2007c	6210.25
Rv2364c	Rv2370c	6166.45
Rv1406	Rv1743	6154.91
Rv3353c	Rv3354	6139.23
Rv3352c	Rv3354	6139.23
Rv1611	Rv1965	6132.01
Rv2537c	Rv2542	6121.94
Rv1373	Rv3077	6121.44
Rv2252	Rv2253	6118.88
Rv1206	Rv1436	6097.34
Rv1388	Rv1392	6078.21
Rv0032	Rv1589	6071.55
Rv3909	Rv3913	6070
Rv0236c	Rv3522	6065.33
Rv0302	Rv3208	6059.98
Rv1682	Rv2192c	6035.55
Rv0914c	Rv0915c	6022.73
Rv0996	Rv1172c	6016.41
Rv1520	Rv3402c	6014.41
Rv0852	Rv1378c	6006.18
Rv1429	Rv1921c	6006.09
Rv2564	Rv2845c	5984.12
Rv1683	Rv2590	5972.65
Rv1408	Rv1743	5966.22
Rv2402	Rv2538c	5944
Rv2068c	Rv2093c	5934.31
Rv2113	Rv2939	5929.05
Rv1401	Rv1402	5928.99
Rv0309	Rv0589	5918.69
Rv2793c	Rv2797c	5917.48
Rv1045	Rv3303c	5916.15
Rv1043c	Rv1044	5908.8
Rv1270c	Rv1272c	5897.76
Rv1989c	Rv3878	5891.03
Rv2832c	Rv2839c	5878.07
Rv0667	Rv3127	5866.43
Rv2764c	Rv3216	5846.25
Rv1392	Rv2458	5842.4
Rv1071c	Rv2890c	5837.8
Rv0892	Rv2966c	5777.84
Rv0979.1c	Rv0979c	5762.2
Rv0892	Rv3310	5760.94
Rv0620	Rv0622	5756.34
Rv1672c	Rv2205c	5748
Rv2285	Rv3391	5739.59
Rv1170	Rv1178	5738.1
Rv1576c	Rv2651c	5714.89
Rv1378c	Rv1380	5709.98
Rv1836c	Rv3763	5706.88
Rv3506	Rv3507	5705.73
Rv2578c	Rv2902c	5684.47
Rv0892	Rv2959c	5678.94
Rv0602c	Rv3624c	5667.2
Rv2234	Rv3022c	5660
Rv2234	Rv3021c	5660
Rv2007c	Rv2009	5659.5
Rv2007c	Rv2008c	5659.5
Rv0827c	Rv0829	5659.5
Rv0827c	Rv0828c	5659.5
Rv2830c	Rv2831	5650.17
Rv0708	Rv3796	5638.1
Rv1885c	Rv3403c	5634.55
Rv1392	Rv2959c	5623.29
Rv1349	Rv3913	5608.8
Rv0337c	Rv0548c	5607.68
Rv1597	Rv1921c	5604.45
Rv1683	Rv3724.2	5590.95
Rv1970	Rv3894c	5574.73
Rv1836c	Rv2488c	5559.85
Rv0696	Rv3818	5559.81
Rv0690c	Rv0694	5557.78
Rv2069	Rv3223c	5550.54
Rv2638	Rv3286c	5538.84
Rv0237	Rv3834c	5536.33
Rv1408	Rv3216	5529.95
Rv1086	Rv1087.1	5527.17
Rv1186c	Rv2633c	5522.09
Rv3402c	Rv3403c	5520.47
Rv1378c	Rv1384	5488.43
Rv0167	Rv1599	5476.4
Rv1063c	Rv3609c	5446.31
Rv0237	Rv0238	5443.44
Rv3618	Rv3887c	5439.6
Rv1453	Rv1795	5429.54
Rv3743c	Rv3834c	5429.29
Rv1196	Rv1836c	5420.97
Rv0233	Rv1532c	5408.19
Rv1965	Rv2192c	5401.27
Rv1794	Rv1795	5397.45
Rv0868c	Rv2792c	5377.7
Rv2402	Rv3878	5377.32
Rv0737	Rv0738	5374.98
Rv0334	Rv1516c	5372.72
Rv2790c	Rv2795c	5356.09
Rv0996	Rv1886c	5352.41
Rv1596	Rv1597	5351.04
Rv0620	Rv3308	5341.06
Rv0733	Rv0736	5337.38
Rv0662c	Rv0663	5335.17
Rv0661c	Rv0663	5335.17
Rv1722	Rv2568c	5334.7
Rv0901	Rv2388c	5333.42
Rv0892	Rv2268c	5327.28
Rv1105	Rv1683	5319.2
Rv2786c	Rv3310	5307.46
Rv0322	Rv3490	5290.84
Rv3090	Rv3727	5268.3
Rv0067c	Rv1963c	5266.9
Rv1049	Rv2378c	5266.1
Rv1320c	Rv1617	5262.91
Rv1526c	Rv3264c	5249.85
Rv1271c	Rv1272c	5237.79
Rv3521	Rv3637	5235.6
Rv0861c	Rv3609c	5234.54
Rv1071c	Rv3442c	5228.02
Rv1176c	Rv1178	5213.89
Rv1767	Rv1769	5204.13
Rv0853c	Rv0939	5200.75
Rv1178	Rv1373	5198.61
Rv3163c	Rv3824c	5194.02
Rv2298	Rv2682c	5176.77
Rv1104	Rv1683	5168.21
Rv2469c	Rv3423c	5167.86
Rv2708c	Rv3245c	5161.36
Rv0236c	Rv0237	5154.48
Rv1315	Rv1964	5140.81
Rv2150c	Rv3286c	5125.45
Rv0287	Rv3711c	5122.94
Rv0993	Rv1063c	5121.43
Rv1014c	Rv3271c	5110.95
Rv0742	Rv2770c	5107.09
Rv2790c	Rv3912	5105.5
Rv1301	Rv2280	5105.12
Rv2653c	Rv2659c	5102.61
Rv2652c	Rv2659c	5102.61
Rv1949c	Rv1953	5100.02
Rv1921c	Rv3636	5092.24
Rv1769	Rv2959c	5090.7
Rv0899	Rv2152c	5087.12
Rv0473	Rv1459c	5077.5
Rv0288	Rv1320c	5076.14
Rv1235	Rv3779	5075.4
Rv1595	Rv1597	5061.84
Rv2564	Rv3610c	5049.64
Rv2564	Rv2921c	5040.61
Rv2470	Rv2678c	5039.71
Rv0400c	Rv1415	5035.06
Rv0919	Rv2803	5033.49
Rv0236c	Rv3592	5028.11
Rv0202c	Rv0203	5027.93
Rv3834c	Rv3835	5020.18
Rv3903c	Rv3907c	5018.44
Rv0834c	Rv3457c	5016.5
Rv2234	Rv3025c	5013.82
Rv2296	Rv3752c	5011.08
Rv0903c	Rv0904c	5007.34
Rv3909	Rv3914	4998.99
Rv0410c	Rv3794	4997.99
Rv0105c	Rv2056c	4995.8
Rv0316	Rv0853c	4993.36
Rv1616	Rv1617	4993.22
Rv2424c	Rv2427c	4980.99
Rv1373	Rv3565	4973.48
Rv2790c	Rv2793c	4971.51
Rv0868c	Rv2886c	4970.88
Rv1020	Rv3853	4968.03
Rv1599	Rv3501c	4967.92
Rv2956	Rv2957	4964.48
Rv3779	Rv3887c	4961.87
Rv0735	Rv0737	4954.87
Rv0446c	Rv1123c	4950.46
Rv2056c	Rv2057c	4937.83
Rv2925c	Rv3833	4936.49
Rv1769	Rv3878	4934.42
Rv2564	Rv2567	4934.28
Rv1750c	Rv1921c	4931.97
Rv0198c	Rv3100c	4931.87
Rv0103c	Rv1638	4922.38
Rv0512	Rv1071c	4916.07
Rv0868c	Rv0869c	4898.23
Rv1112	Rv1115	4887.4
Rv2853	Rv3512	4877.68
Rv0729	Rv1408	4861.64
Rv1582c	Rv3750c	4857.64
Rv1294	Rv3062	4855.04
Rv1599	Rv2959c	4833.8
Rv1179c	Rv1388	4831.1
Rv0648	Rv3479	4825.55
Rv2590	Rv3391	4823.64
Rv0221	Rv3894c	4813.6
Rv1658	Rv1873	4809.29
Rv2835c	Rv2839c	4808.79
Rv1576c	Rv1577c	4796.89
Rv2834c	Rv2839c	4780.31
Rv1378c	Rv3887c	4775.54
Rv2002	Rv3580c	4771.27
Rv1194c	Rv1795	4760.94
Rv2682c	Rv2696c	4760.38
Rv3755c	Rv3818	4752.76
Rv0357c	Rv1865c	4752.32
Rv0170	Rv0969	4742.92
Rv0026	Rv3074	4738.77
Rv1681	Rv1683	4735.55
Rv3350c	Rv3763	4731.22
Rv1175c	Rv1178	4721.73
Rv2488c	Rv2939	4721.61
Rv3794	Rv3796	4712.15
Rv1050	Rv2725c	4706.14
Rv2786c	Rv2787	4706.05
Rv3887c	Rv3894c	4699.28
Rv2294	Rv3313c	4693.74
Rv1290c	Rv2267c	4680.26
Rv2795c	Rv2839c	4675.07
Rv1378c	Rv2032	4671.18
Rv0202c	Rv1836c	4668.75
Rv2590	Rv3818	4665.01
Rv0120c	Rv1747	4664.51
Rv1908c	Rv1911c	4658.61
Rv1908c	Rv1910c	4658.61
Rv1835c	Rv1837c	4655.24
Rv0334	Rv2538c	4653.38
Rv1453	Rv1921c	4646.5
Rv0648	Rv0652	4640.78
Rv2025c	Rv2586c	4638.55
Rv0742	Rv0915c	4636.22
Rv2590	Rv2939	4631.93
Rv1180	Rv2383c	4626.92
Rv2925c	Rv2928	4622.34
Rv1844c	Rv2471	4618.82
Rv3093c	Rv3343c	4618.58
Rv1804c	Rv2253	4607.67
Rv3439c	Rv3443c	4583.34
Rv1498c	Rv1499	4582.87
Rv1112	Rv1114	4574.36
Rv1112	Rv1113	4574.36
Rv0480c	Rv2272	4572.9
Rv0243	Rv1198	4568.42
Rv0589	Rv1905c	4566.82
Rv0170	Rv1638	4564.86
Rv0129c	Rv1795	4562.89
Rv2031c	Rv2626c	4549.04
Rv0589	Rv1969	4547.41
Rv0726c	Rv0728c	4547.11
Rv0667	Rv3286c	4544
Rv0133	Rv0134	4542.18
Rv1646	Rv1649	4527.77
Rv0284	Rv0883c	4525.75
Rv3248c	Rv3254	4523.39
Rv2748c	Rv3870	4516.98
Rv1750c	Rv2425c	4516.51
Rv3621c	Rv3894c	4515.7
Rv1683	Rv2696c	4514.94
Rv2117	Rv2839c	4505.9
Rv1509	Rv1510	4502.8
Rv2475c	Rv2476c	4491.79
Rv2870c	Rv3402c	4488.96
Rv3912	Rv3913	4477.94
Rv1599	Rv1659	4473.12
Rv1921c	Rv3310	4472.46
Rv0287	Rv2402	4470.78
Rv0026	Rv0030	4470.38
Rv1185c	Rv1186c	4468.05
Rv0102	Rv3090	4462.31
Rv1299	Rv1361c	4462.29
Rv0026	Rv0151c	4457.74
Rv0026	Rv0029	4449.72
Rv0457c	Rv2388c	4448.94
Rv0979.1c	Rv0982	4444.65
Rv0479c	Rv2113	4439.47
Rv0058	Rv0343	4438.57
Rv0227c	Rv3738c	4431.45
Rv1683	Rv3724.1	4430.35
Rv2277c	Rv3252c	4428.2
Rv0206c	Rv3794	4420.1
Rv2177c	Rv2178c	4413.62
Rv1224	Rv2093c	4409.1
Rv0472c	Rv0876c	4403.24
Rv0151c	Rv1836c	4398.26
Rv0309	Rv1387	4390.34
Rv0613c	Rv2939	4389.03
Rv1272c	Rv2592c	4388.77
Rv0516c	Rv0517	4381.99
Rv0694	Rv1617	4379.31
Rv2580c	Rv2959c	4378.18
Rv1646	Rv3621c	4373.64
Rv0853c	Rv1617	4370.19
Rv1504c	Rv1507c	4367.55
Rv1371	Rv2590	4366.89
Rv2517c	Rv2518c	4365.39
Rv2516c	Rv2518c	4365.39
Rv2065	Rv3709c	4354.58
Rv0758	Rv1638	4343.82
Rv0026	Rv3912	4335.5
Rv0262c	Rv3817	4330.63
Rv0026	Rv0648	4330.4
Rv0571c	Rv3138	4325.73
Rv1624c	Rv1625c	4324.38
Rv1475c	Rv2601	4308.68
Rv3439c	Rv3442c	4308.03
Rv0733	Rv1144	4305.2
Rv2725c	Rv3868	4302.05
Rv0892	Rv3121	4288.33
Rv1420	Rv3133c	4271.68
Rv0067c	Rv0097	4271.18
Rv3634c	Rv3635	4265.86
Rv3846	Rv3847	4264.7
Rv0996	Rv1949c	4259.53
Rv2011c	Rv3817	4256.69
Rv0197	Rv2214c	4243.17
Rv0883c	Rv1683	4242.31
Rv0125	Rv2559c	4238.35
Rv2475c	Rv3626c	4234.13
Rv0825c	Rv3403c	4230.37
Rv0217c	Rv1683	4229.25
Rv3816c	Rv3834c	4223.97
Rv0883c	Rv2115c	4218.53
Rv0245	Rv0246	4214.8
Rv2689c	Rv2696c	4207.06
Rv0337c	Rv1373	4197.12
Rv1633	Rv2234	4196.18
Rv1513	Rv3887c	4196.06
Rv2289	Rv3010c	4192.35
Rv3264c	Rv3667	4187.44
Rv0756c	Rv0758	4186.56
Rv0589	Rv3833	4186.32
Rv0474	Rv0478	4182.5
Rv0056	Rv0852	4178.48
Rv2777c	Rv3140	4178.26
Rv0736	Rv0737	4178.25
Rv0120c	Rv0123	4177.29
Rv0120c	Rv0122	4177.29
Rv0032	Rv1568	4176.33
Rv0913c	Rv2011c	4175.78
Rv1044	Rv1204c	4175.27
Rv0007	Rv3860	4165.48
Rv2590	Rv3794	4163.51
Rv1388	Rv1389	4154.74
Rv0589	Rv1683	4154.27
Rv1790	Rv2258c	4149.42
Rv0777	Rv0778	4146.45
Rv0180c	Rv0236c	4144.01
Rv3669	Rv3794	4143.19
Rv1378c	Rv3704c	4142.9
Rv1325c	Rv1326c	4138.82
Rv0913c	Rv0914c	4138.8
Rv0667	Rv0943c	4138.42
Rv1371	Rv1851	4135.21
Rv0462	Rv1611	4133.42
Rv0270	Rv0982	4128.7
Rv2913c	Rv3403c	4125.76
Rv1240	Rv2234	4124.88
Rv2168c	Rv2169c	4115.66
Rv0959	Rv2524c	4111.22
Rv1370c	Rv1373	4110.56
Rv2174	Rv2378c	4109.28
Rv0284	Rv0289	4107.47
Rv2445c	Rv2477c	4103.77
Rv0376c	Rv2426c	4102.42
Rv0457c	Rv0462	4099.04
Rv2748c	Rv2751	4097.27
Rv2475c	Rv2477c	4096.04
Rv0091	Rv2293c	4095.39
Rv1542c	Rv2678c	4086.88
Rv1886c	Rv3875	4086.71
Rv1071c	Rv3065	4085.85
Rv2616	Rv2705c	4085.16
Rv1543	Rv2285	4081.72
Rv0428c	Rv3794	4074.3
Rv1913	Rv2374c	4064.16
Rv3312c	Rv3313c	4063.56
Rv0667	Rv3131	4062.29
Rv1186c	Rv1795	4058.99
Rv0306	Rv2916c	4053.76
Rv1315	Rv2936	4049.5
Rv2534c	Rv3286c	4048.89
Rv2790c	Rv3148	4036.96
Rv1774	Rv3377c	4035.78
Rv0089	Rv0892	4034.72
Rv0852	Rv3314c	4032.17
Rv2421c	Rv2422	4029.87
Rv0768	Rv3913	4029.53
Rv0620	Rv0621	4017.27
Rv3439c	Rv3441c	4016.9
Rv3633	Rv3710	4016.14
Rv1508.1	Rv1512	4015.72
Rv1383	Rv1387	4012.43
Rv1617	Rv1619	4010.57
Rv1204c	Rv2032	4009.37
Rv2349c	Rv2701c	4007.89
Rv0892	Rv2930	4003.68
Rv0428c	Rv3737	4002.66
Rv0872c	Rv2591	3996.82
Rv3610c	Rv3626c	3996.38
Rv2633c	Rv2636	3995.94
Rv2633c	Rv2635	3995.94
Rv1071c	Rv1165	3995.75
Rv2002	Rv2243	3995.7
Rv2739c	Rv2740	3994.55
Rv2049c	Rv2050	3991.95
Rv3894c	Rv3899c	3988.23
Rv3166c	Rv3170	3987.49
Rv3165c	Rv3170	3987.49
Rv1320c	Rv2445c	3986.95
Rv0742	Rv3892c	3986.83
Rv1769	Rv2170	3985.81
Rv3322c	Rv3325	3985.13
Rv3279c	Rv3886c	3983.85
Rv1218c	Rv1421	3982.2
Rv0237	Rv1420	3979.66
Rv1683	Rv3084	3979.37
Rv0419	Rv3521	3978.4
Rv1365c	Rv3286c	3972.51
Rv2696c	Rv2939	3970.77
Rv1900c	Rv1901	3968.13
Rv0541c	Rv2795c	3964.7
Rv1187	Rv1192	3963.07
Rv0945	Rv1292	3960.92
Rv2833c	Rv2839c	3958.74
Rv0148	Rv2243	3957.58
Rv0538	Rv0540	3957.48
Rv1512	Rv3024c	3957.12
Rv0093c	Rv2069	3955.13
Rv1204c	Rv3403c	3950.31
Rv0479c	Rv3887c	3945.48
Rv2852c	Rv2853	3942.08
Rv0733	Rv0735	3939.5
Rv2265	Rv2266	3936.81
Rv2523c	Rv2524c	3935.7
Rv0952	Rv3569c	3933.17
Rv2201	Rv3404c	3933.15
Rv3423c	Rv3424c	3932.63
Rv3688c	Rv3834c	3931.58
Rv1795	Rv2370c	3927.65
Rv2955c	Rv2957	3926.78
Rv1683	Rv3794	3923.48
Rv0456c	Rv3039c	3919.52
Rv0892	Rv3086	3917.54
Rv2445c	Rv3711c	3915.85
Rv1131	Rv2093c	3913.18
Rv0365c	Rv2235	3912.08
Rv0904c	Rv2260	3905.33
Rv1316c	Rv1998c	3904.57
Rv1039c	Rv2843	3895.22
Rv0867c	Rv2921c	3893.27
Rv0648	Rv3887c	3891.93
Rv1057	Rv1058	3885.03
Rv1902c	Rv3310	3881.17
Rv2206	Rv2209	3880.47
Rv3626c	Rv3888c	3879.82
Rv2564	Rv2566	3874.69
Rv3356c	Rv3357	3872.79
Rv2192c	Rv3143	3871.61
Rv0262c	Rv3225c	3871.52
Rv1617	Rv1638	3871.06
Rv2368c	Rv2370c	3868.62
Rv2939	Rv3616c	3866.12
Rv2388c	Rv2412	3860.78
Rv1363c	Rv3074	3859.89
Rv1683	Rv2385	3857.7
Rv1403c	Rv1812c	3856.11
Rv1689	Rv2315c	3854.41
Rv0058	Rv1454c	3850.02
Rv0081	Rv0089	3844.02
Rv0959	Rv3074	3842.48
Rv1807	Rv1808	3842.18
Rv0301	Rv0302	3840.92
Rv0300	Rv0302	3840.92
Rv1886c	Rv3593	3834.12
Rv0648	Rv0852	3833.27
Rv3064c	Rv3065	3832.44
Rv0198c	Rv0957	3824.85
Rv0998	Rv1187	3823.11
Rv0602c	Rv0604	3821.09
Rv1648	Rv1921c	3818.6
Rv1204c	Rv2113	3813.82
Rv2406c	Rv2965c	3813.12
Rv1387	Rv3723	3811.6
Rv3609c	Rv3743c	3810.23
Rv2320c	Rv2580c	3810.15
Rv0892	Rv1220c	3807.14
Rv0652	Rv3865	3802.64
Rv1844c	Rv1846c	3800.88
Rv1576c	Rv1586c	3800.81
Rv2571c	Rv2572c	3799.83
Rv1380	Rv1387	3798.73
Rv2639c	Rv2641	3796.86
Rv2378c	Rv2843	3796.33
Rv1545	Rv1547	3795.82
Rv1845c	Rv1847	3787.53
Rv0852	Rv3391	3783.44
Rv0602c	Rv0603	3781.71
Rv2497c	Rv2506	3780.59
Rv0571c	Rv0579	3779.15
Rv0842	Rv0843	3777.13
Rv1597	Rv3327	3775.18
Rv3860	Rv3861	3775
Rv3856c	Rv3857c	3775
Rv3854c	Rv3855	3775
Rv3842c	Rv3843c	3775
Rv3832c	Rv3833	3775
Rv3786c	Rv3787c	3775
Rv3768	Rv3769	3775
Rv3750c	Rv3751	3775
Rv3749c	Rv3750c	3775
Rv3617	Rv3618	3775
Rv3595c	Rv3596c	3775
Rv3518c	Rv3519	3775
Rv3513c	Rv3514	3775
Rv3511	Rv3512	3775
Rv3509c	Rv3510c	3775
Rv3507	Rv3508	3775
Rv3379c	Rv3475	3775
Rv3343c	Rv3344c	3775
Rv3281	Rv3558	3775
Rv3208.1	Rv3209	3775
Rv3196.1	Rv3197	3775
Rv3191c	Rv3569c	3775
Rv3142c	Rv3143	3775
Rv3135	Rv3136	3775
Rv3122	Rv3123	3775
Rv3097c	Rv3098c	3775
Rv3007c	Rv3008	3775
Rv3005c	Rv3006	3775
Rv2990c	Rv2991	3775
Rv2959c	Rv3179	3775
Rv2939	Rv2940c	3775
Rv2904c	Rv2905	3775
Rv2883c	Rv2884	3775
Rv2865	Rv2866	3775
Rv2740	Rv2741	3775
Rv2734	Rv3254	3775
Rv2699c	Rv2700	3775
Rv2650c	Rv2814c	3775
Rv2647	Rv2648	3775
Rv2632c	Rv2633c	3775
Rv2617c	Rv2618	3775
Rv2615c	Rv3144c	3775
Rv2576c	Rv2577	3775
Rv2520c	Rv2521	3775
Rv2458	Rv2459	3775
Rv2438.1	Rv2438c	3775
Rv2436	Rv2437	3775
Rv2422	Rv2423	3775
Rv2401.1	Rv2402	3775
Rv2356c	Rv2357c	3775
Rv2340c	Rv3892c	3775
Rv2333c	Rv2883c	3775
Rv2305	Rv2306.1	3775
Rv2303c	Rv2304c	3775
Rv2292c	Rv2293c	3775
Rv2262c	Rv2263	3775
Rv2202c	Rv2203	3775
Rv2175c	Rv2176	3775
Rv2127	Rv2128	3775
Rv2013	Rv2014	3775
Rv2011c	Rv2012	3775
Rv1981c	Rv1982c	3775
Rv1962c	Rv1963c	3775
Rv1924c	Rv1925	3775
Rv1917c	Rv1918c	3775
Rv1818c	Rv1819c	3775
Rv1812c	Rv1813c	3775
Rv1803c	Rv1804c	3775
Rv1799	Rv1800	3775
Rv1793	Rv1794	3775
Rv1779c	Rv1780	3775
Rv1778c	Rv1779c	3775
Rv1776c	Rv1777	3775
Rv1766	Rv1767	3775
Rv1757c	Rv1758	3775
Rv1734c	Rv1735c	3775
Rv1659	Rv2126c	3775
Rv1548c	Rv1549	3775
Rv1526c	Rv1527c	3775
Rv1515c	Rv3345c	3775
Rv1507.1	Rv1507c	3775
Rv1454c	Rv1455	3775
Rv1452c	Rv1453	3775
Rv1424c	Rv1425	3775
Rv1370c	Rv2479c	3775
Rv1358	Rv1359	3775
Rv1290.1	Rv1290c	3775
Rv1243c	Rv1244	3775
Rv1224	Rv2525c	3775
Rv1156	Rv1624c	3775
Rv1148c	Rv1149	3775
Rv1116.1	Rv1117	3775
Rv1089	Rv1090	3775
Rv1087.1	Rv1088	3775
Rv1072	Rv1073	3775
Rv1067c	Rv1068c	3775
Rv1048c	Rv1049	3775
Rv1000c	Rv1001	3775
Rv0921	Rv0922	3775
Rv0893c	Rv0894	3775
Rv0878c	Rv0879c	3775
Rv0851c	Rv0852	3775
Rv0844c	Rv0845	3775
Rv0796	Rv1755c	3775
Rv0725c	Rv0726c	3775
Rv0571c	Rv2143	3775
Rv0571c	Rv0572c	3775
Rv0531	Rv0532	3775
Rv0422c	Rv1200	3775
Rv0402c	Rv0403c	3775
Rv0392c	Rv0393	3775
Rv0387c	Rv0388c	3775
Rv0354c	Rv0355c	3775
Rv0346c	Rv2458	3775
Rv0344c	Rv0345	3775
Rv0327c	Rv0328	3775
Rv0293c	Rv0294	3775
Rv0275c	Rv0276	3775
Rv0141c	Rv0142	3775
Rv0109	Rv0110	3775
Rv0107c	Rv0108c	3775
Rv0064	Rv0065	3775
Rv0008c	Rv0009	3775
Rv3649	Rv3651	3774
Rv3649	Rv3650	3774
Rv3424c	Rv3426	3774
Rv3424c	Rv3425	3774
Rv3394c	Rv3395c	3774
Rv3394c	Rv3395.1	3774
Rv3224	Rv3224.2	3774
Rv3224	Rv3224.1	3774
Rv3018.1	Rv3018c	3774
Rv3017c	Rv3018.1	3774
Rv2999	Rv3000	3774
Rv2998.1	Rv3000	3774
Rv2705c	Rv2707	3774
Rv2705c	Rv2706c	3774
Rv2625c	Rv2626c	3774
Rv2624c	Rv2626c	3774
Rv2388c	Rv2390c	3774
Rv2388c	Rv2389c	3774
Rv2347c	Rv2348c	3774
Rv2346c	Rv2348c	3774
Rv2275	Rv2276	3774
Rv2274c	Rv2276	3774
Rv1815	Rv1816	3774
Rv1814	Rv1816	3774
Rv1774	Rv1775	3774
Rv1773c	Rv1774	3774
Rv1728c	Rv1730c	3774
Rv1728c	Rv1729c	3774
Rv1589	Rv1591	3774
Rv1589	Rv1590	3774
Rv1055	Rv1056	3774
Rv1054	Rv1056	3774
Rv0940c	Rv0942	3774
Rv0940c	Rv0941c	3774
Rv0797	Rv2279	3774
Rv0795	Rv0797	3774
Rv0676c	Rv0678	3774
Rv0676c	Rv0677c	3774
Rv0626	Rv0627	3774
Rv0625c	Rv0627	3774
Rv0613c	Rv0615	3774
Rv0613c	Rv0614	3774
Rv0308	Rv0309	3774
Rv0307c	Rv0309	3774
Rv0198c	Rv0200	3774
Rv0198c	Rv0199	3774
Rv0077c	Rv0078	3774
Rv0076c	Rv0078	3774
Rv3223c	Rv3224	3773.78
Rv1683	Rv2301	3773.21
Rv3641c	Rv3642c	3773
Rv3640c	Rv3641c	3773
Rv3639c	Rv3641c	3773
Rv3621c	Rv3622c	3773
Rv3620c	Rv3621c	3773
Rv3619c	Rv3621c	3773
Rv3575c	Rv3578	3773
Rv3575c	Rv3577	3773
Rv3575c	Rv3576	3773
Rv2682c	Rv2685	3773
Rv2682c	Rv2684	3773
Rv2682c	Rv2683	3773
Rv2645	Rv2646	3773
Rv2488c	Rv2490c	3773
Rv2488c	Rv2489c	3773
Rv2487c	Rv2488c	3773
Rv2310	Rv2312	3773
Rv2310	Rv2311	3773
Rv2309.1	Rv2310	3773
Rv1960c	Rv1961	3773
Rv1959c	Rv1960c	3773
Rv1958c	Rv1960c	3773
Rv1956	Rv1957	3773
Rv1955	Rv1956	3773
Rv1954c	Rv1956	3773
Rv1726	Rv1727	3773
Rv1725c	Rv1726	3773
Rv1724c	Rv1726	3773
Rv1722	Rv1723	3773
Rv1721c	Rv1722	3773
Rv1720c	Rv1722	3773
Rv1428c	Rv1429	3773
Rv1427c	Rv1429	3773
Rv1426c	Rv1429	3773
Rv1063c	Rv1066	3773
Rv1063c	Rv1065	3773
Rv1063c	Rv1064c	3773
Rv0911	Rv0912	3773
Rv0910	Rv0911	3773
Rv0909	Rv0911	3773
Rv0962c	Rv0964c	3772.2
Rv2665	Rv2669	3772
Rv2665	Rv2668	3772
Rv2665	Rv2667	3772
Rv2665	Rv2666	3772
Rv1742	Rv1743	3772
Rv1741	Rv1743	3772
Rv1740	Rv1743	3772
Rv1739c	Rv1743	3772
Rv1689	Rv3286c	3770.81
Rv2542	Rv2548	3769.5
Rv2542	Rv2547	3769.5
Rv2542	Rv2546	3769.5
Rv2542	Rv2544	3769.5
Rv2542	Rv2543	3769.5
Rv2943	Rv3427c	3769.4
Rv2053c	Rv3669	3768.73
Rv2403c	Rv2404c	3766.95
Rv0663	Rv0666	3766
Rv0663	Rv0665	3766
Rv0663	Rv0664	3766
Rv1949c	Rv1952	3762.29
Rv1949c	Rv1951c	3762.29
Rv1949c	Rv1950c	3762.29
Rv1948c	Rv1949c	3762.29
Rv0959	Rv2601	3761.93
Rv2819c	Rv2826c	3761.86
Rv3046c	Rv3048c	3759.67
Rv0538	Rv3439c	3758.56
Rv0365c	Rv0382c	3758.29
Rv2633c	Rv2634c	3752.76
Rv2959c	Rv2961	3751.85
Rv0242c	Rv2568c	3750.65
Rv1378c	Rv1691	3749.34
Rv2331.1	Rv2332	3748.29
Rv2331	Rv2332	3748.29
Rv3488	Rv3490	3746.29
Rv3563	Rv3565	3743.01
Rv0334	Rv2584c	3740.86
Rv1178	Rv3170	3739.53
Rv3290c	Rv3598c	3738.37
Rv1145	Rv1388	3734.77
Rv2001	Rv2002	3729.44
Rv2000	Rv2002	3729.44
Rv1999c	Rv2002	3729.44
Rv0538	Rv0539	3726.31
Rv0537c	Rv0538	3726.31
Rv3530c	Rv3834c	3726.16
Rv1896c	Rv1897c	3725.82
Rv0917	Rv0918	3724.7
Rv1488	Rv2976c	3724.23
Rv0275c	Rv0648	3722.69
Rv1504c	Rv1505c	3720.07
Rv0377	Rv0379	3718.23
Rv0151c	Rv0996	3716.82
Rv0881	Rv0882	3716.53
Rv0844c	Rv1420	3716.36
Rv2286c	Rv2289	3715.46
Rv0237	Rv2925c	3715.4
Rv1683	Rv2939	3714.02
Rv2291	Rv2682c	3712.02
Rv3490	Rv3491	3710.74
Rv3489	Rv3490	3710.74
Rv3279c	Rv3883c	3709.57
Rv2764c	Rv3297	3709.22
Rv0902c	Rv0904c	3709.02
Rv1437	Rv1878	3708.46
Rv3075c	Rv3077	3703.78
Rv0400c	Rv0401	3702.63
Rv0398c	Rv0400c	3702.63
Rv1498.1	Rv1498c	3698.1
Rv1454c	Rv3423c	3697.98
Rv0993	Rv1659	3697.7
Rv3555c	Rv3556c	3694.93
Rv2618	Rv2747	3692.36
Rv1195	Rv1196	3691.06
Rv1165	Rv1170	3690.44
Rv2790c	Rv3446c	3690.18
Rv1625c	Rv2435c	3690.1
Rv1617	Rv1872c	3689.15
Rv1342c	Rv3734c	3688.35
Rv0214	Rv1867	3684.87
Rv2330c	Rv2332	3684.63
Rv0333	Rv0334	3683.83
Rv0332	Rv0334	3683.83
Rv0331	Rv0334	3683.83
Rv3113	Rv3231c	3683.82
Rv3009c	Rv3175	3682.4
Rv2043c	Rv3307	3681.94
Rv2033c	Rv2036	3681.53
Rv2033c	Rv2035	3681.53
Rv2562	Rv2564	3680.82
Rv2561	Rv2564	3680.82
Rv3281	Rv3285	3680.2
Rv0682	Rv1071c	3679.41
Rv1070c	Rv2924c	3678.84
Rv1315	Rv3786c	3678.71
Rv2515c	Rv3604c	3678.2
Rv2568c	Rv2570	3673.01
Rv1769	Rv2618	3672.95
Rv2404c	Rv2405	3671.46
Rv1722	Rv3454	3671.14
Rv0330c	Rv0334	3668.59
Rv3238c	Rv3726	3667.9
Rv0172	Rv0883c	3666.83
Rv1638	Rv3483c	3666.25
Rv2658c	Rv2659c	3664.3
Rv2657c	Rv2659c	3664.3
Rv2656c	Rv2659c	3664.3
Rv2655c	Rv2659c	3664.3
Rv2654c	Rv2659c	3664.3
Rv0201c	Rv0202c	3663.72
Rv1459c	Rv3521	3662.19
Rv0800	Rv0801	3660.85
Rv0798c	Rv0800	3660.85
Rv1248c	Rv1250	3660.04
Rv3217c	Rv3219	3658.69
Rv0593	Rv3894c	3656.7
Rv1806	Rv1807	3655.58
Rv3346c	Rv3356c	3654.07
Rv0137c	Rv0138	3649.8
Rv3406	Rv3432c	3647.58
Rv2425c	Rv3522	3646.24
Rv0402c	Rv2117	3646.01
Rv0462	Rv2402	3644.38
Rv0996	Rv2770c	3643.68
Rv1659	Rv1665	3637.39
Rv0449c	Rv1832	3637.27
Rv1272c	Rv1275	3634.71
Rv1272c	Rv1274	3634.71
Rv0740	Rv0741	3633.48
Rv1996	Rv1997	3633.35
Rv2811	Rv2813	3631.16
Rv2810c	Rv2813	3631.16
Rv3065	Rv3067	3629.85
Rv1146	Rv1388	3629.25
Rv0892	Rv1750c	3629.05
Rv3286c	Rv3457c	3628.38
Rv0787	Rv0788	3627.02
Rv0237	Rv2404c	3626.79
Rv0284	Rv3794	3624.34
Rv2737.1	Rv2737c	3621.89
Rv2735c	Rv2737c	3621.89
Rv3773c	Rv3774	3620.76
Rv1170	Rv1171	3615.26
Rv1168c	Rv1170	3615.26
Rv1169c	Rv1170	3614.93
Rv0302	Rv0303	3613.11
Rv1086	Rv1087	3612.41
Rv1680	Rv1683	3611.91
Rv0026	Rv0028	3611.5
Rv0026	Rv0027	3611.5
Rv0655	Rv1315	3607.54
Rv0181c	Rv2242	3607.11
Rv1515c	Rv1969	3605.91
Rv1173	Rv3093c	3605.53
Rv0596c	Rv0597c	3601.65
Rv2705c	Rv3884c	3599.48
Rv0667	Rv1908c	3598.06
Rv0339c	Rv3080c	3597.01
Rv3167c	Rv3170	3596.41
Rv3065	Rv3356c	3595.81
Rv1437	Rv2281	3595.24
Rv0081	Rv2642	3591.31
Rv3074	Rv3779	3590.56
Rv0467	Rv3457c	3587.14
Rv0006	Rv1286	3586.58
Rv2106	Rv2477c	3585.19
Rv3714c	Rv3715c	3583.55
Rv2440c	Rv2690c	3582.3
Rv1392	Rv2004c	3580.46
Rv1320c	Rv2770c	3580.44
Rv3047c	Rv3048c	3579.41
Rv1474c	Rv1475c	3579.22
Rv0130	Rv0690c	3577.3
Rv0883c	Rv1795	3574.93
Rv3174	Rv3175	3574.44
Rv0159c	Rv0755c	3572.92
Rv0892	Rv1106c	3569.93
Rv2930	Rv2939	3569.07
Rv0449c	Rv1826	3566.93
Rv1098c	Rv2384	3565.98
Rv2215	Rv2219	3565.76
Rv3126c	Rv3127	3563.22
Rv0883c	Rv2939	3563.03
Rv0861c	Rv0862c	3562.14
Rv1364c	Rv3286c	3560.93
Rv1764	Rv2280	3560.57
Rv1267c	Rv1268c	3554.61
Rv2738c	Rv2740	3553.45
Rv2117	Rv2841c	3552.12
Rv0653c	Rv0655	3551.69
Rv2243	Rv2947c	3550.15
Rv1028c	Rv3240c	3549.78
Rv2109c	Rv2113	3549.19
Rv3779	Rv3781	3549.12
Rv1903	Rv2234	3547.39
Rv3711c	Rv3878	3546
Rv1897c	Rv1898	3545.49
Rv3450c	Rv3451	3542.36
Rv2708c	Rv2854	3537.8
Rv1750c	Rv1752	3533.45
Rv1749c	Rv1750c	3533.45
Rv3073c	Rv3074	3533.33
Rv2503c	Rv3866	3531.53
Rv0852	Rv1790	3530.59
Rv3169	Rv3170	3528.33
Rv2818c	Rv2824c	3524.49
Rv2818c	Rv2823c	3524.49
Rv2818c	Rv2822c	3524.49
Rv0681	Rv0682	3524.04
Rv0806c	Rv1683	3524
Rv0399c	Rv0400c	3522.77
Rv2117	Rv2786c	3521.22
Rv0676c	Rv2032	3520.15
Rv0694	Rv0696	3519.43
Rv0517	Rv0518	3517.63
Rv3279c	Rv3281	3515.73
Rv1040c	Rv2717c	3515.29
Rv0876c	Rv3316	3511.54
Rv2284	Rv2285	3511.25
Rv2283	Rv2285	3511.25
Rv0143c	Rv2786c	3507.95
Rv3521	Rv3523	3507.28
Rv1323	Rv1324	3505.74
Rv2138	Rv3794	3505.07
Rv3556c	Rv3557c	3502.25
Rv2619c	Rv2622	3498.41
Rv3794	Rv3835	3497.92
Rv3377c	Rv3379c	3497.83
Rv0151c	Rv1949c	3497.79
Rv1384	Rv1387	3497.75
Rv0472c	Rv1153c	3496.03
Rv1617	Rv3048c	3495.77
Rv0137c	Rv0140	3495.05
Rv0831c	Rv2445c	3492.78
Rv3355c	Rv3356c	3492.76
Rv0299	Rv0302	3489.13
Rv0298	Rv0302	3489.13
Rv1403c	Rv1404	3486.09
Rv0269c	Rv0579	3485.07
Rv0892	Rv2689c	3484.62
Rv2299c	Rv2300c	3483.46
Rv2326c	Rv2327	3482.6
Rv0853c	Rv1178	3481.56
Rv3485c	Rv3834c	3475.64
Rv0480c	Rv1338	3474.72
Rv0236c	Rv2425c	3472.16
Rv0162c	Rv0163	3471.15
Rv1617	Rv3711c	3470.87
Rv3006	Rv3909	3470.47
Rv0951	Rv3569c	3468.11
Rv0492.1	Rv0492c	3464.36
Rv2972c	Rv3377c	3463.68
Rv0314c	Rv0316	3461.34
Rv1632c	Rv1633	3458.2
Rv1387	Rv2083	3457.55
Rv0823c	Rv0825c	3455.44
Rv0304c	Rv3403c	3455.35
Rv3521	Rv3522	3454.79
Rv2764c	Rv3296	3454.36
Rv0577	Rv2467	3453.31
Rv3093c	Rv3096	3451.68
Rv3092c	Rv3093c	3451.68
Rv1611	Rv1964	3449.48
Rv0792c	Rv0793	3449.15
Rv0791c	Rv0792c	3449.15
Rv0789c	Rv0792c	3449.15
Rv3057c	Rv3058c	3447.55
Rv1355c	Rv1356c	3447.49
Rv2764c	Rv3907c	3446.75
Rv0043c	Rv1186c	3444.98
Rv1599	Rv2093c	3443.56
Rv0993	Rv1504c	3442.81
Rv3561	Rv3565	3436.99
Rv2093c	Rv2112c	3434.14
Rv0690c	Rv3225c	3433.85
Rv0951	Rv3634c	3432.76
Rv2166c	Rv3380c	3432.34
Rv0680c	Rv0681	3431.09
Rv1611	Rv1705c	3430.99
Rv1683	Rv3452	3430.85
Rv0853c	Rv0857	3430.39
Rv0853c	Rv0856	3430.39
Rv0853c	Rv0854	3430.39
Rv1167c	Rv1170	3430.01
Rv0289	Rv3019c	3427.8
Rv1071c	Rv1072	3426.85
Rv3485c	Rv3486	3425.43
Rv1204c	Rv3818	3420.95
Rv1530	Rv2044c	3416.56
Rv1510	Rv3416	3416.09
Rv1188	Rv2845c	3415.35
Rv2959c	Rv2960c	3414.02
Rv1354c	Rv1355c	3412.92
Rv0895	Rv0896	3411.69
Rv1453	Rv3750c	3409.77
Rv0312	Rv0313	3408.53
Rv0310c	Rv0312	3408.53
Rv2397c	Rv3459c	3406.02
Rv0011c	Rv1683	3404.12
Rv1438	Rv3777	3402.08
Rv2637	Rv2638	3401.91
Rv1546	Rv1547	3401.19
Rv1544	Rv1547	3401.19
Rv0015c	Rv1267c	3398.96
Rv0096	Rv3878	3397.81
Rv2916c	Rv3264c	3396.9
Rv2129c	Rv3025c	3392.99
Rv1885c	Rv2540c	3392.47
Rv2680	Rv3657c	3392.31
Rv0852	Rv1744c	3391.52
Rv3562	Rv3565	3388.46
Rv1167c	Rv3225c	3386.09
Rv0236c	Rv3521	3386.01
Rv2773c	Rv2775	3381.01
Rv2773c	Rv2774c	3381.01
Rv1535	Rv1536	3380.91
Rv1342c	Rv3740c	3380.86
Rv1394c	Rv1395	3379.26
Rv3061c	Rv3887c	3377.03
Rv2590	Rv2831	3367.25
Rv0237	Rv1089.1	3364.6
Rv0322	Rv1327c	3362.75
Rv0892	Rv3322c	3360.44
Rv1388	Rv3347c	3359.05
Rv1728c	Rv3894c	3358.6
Rv0233	Rv1617	3357.38
Rv1835c	Rv1836c	3355.64
Rv0039c	Rv0041	3355.38
Rv2252	Rv2572c	3355.28
Rv0236c	Rv2939	3355.24
Rv0262c	Rv1347c	3354.67
Rv1153c	Rv1154c	3354.3
Rv2742c	Rv2746c	3354.29
Rv0589	Rv2795c	3353.89
Rv1770	Rv3263	3353.81
Rv2289	Rv2378c	3353.57
Rv0904c	Rv2947c	3352.34
Rv3336c	Rv3337	3351.35
Rv0667	Rv3469c	3351.16
Rv1378c	Rv2577	3350.52
Rv3120	Rv3121	3349.91
Rv0541c	Rv0589	3347.18
Rv1247c	Rv1248c	3346.19
Rv1246c	Rv1248c	3346.19
Rv1469	Rv3834c	3345.59
Rv3286c	Rv3423c	3342.69
Rv0848	Rv0850	3337.74
Rv0847	Rv0848	3337.74
Rv0151c	Rv3403c	3336.74
Rv3260c	Rv3264c	3336.42
Rv0055	Rv0852	3335.78
Rv0066c	Rv0068	3334.99
Rv1559	Rv1561	3332.58
Rv0758	Rv2718c	3332.33
Rv2639c	Rv2640c	3331.53
Rv0120c	Rv0121c	3329.07
Rv3631	Rv3779	3328.69
Rv3763	Rv3912	3327.29
Rv0648	Rv1327c	3326.57
Rv0533c	Rv1392	3326.4
Rv2225	Rv3629c	3324.85
Rv2003c	Rv2725c	3322.68
Rv2795c	Rv2797c	3321.36
Rv1501	Rv2633c	3316.82
Rv0186	Rv0237	3314.75
Rv3829c	Rv3831	3312.61
Rv3827c	Rv3829c	3312.61
Rv2060	Rv2359	3311.08
Rv0073	Rv3913	3309.02
Rv0881	Rv0892	3307.81
Rv3912	Rv3914	3306.23
Rv0237	Rv2471	3304.98
Rv0316	Rv1459c	3303.91
Rv3168	Rv3170	3303.66
Rv1617	Rv3359	3303.32
Rv2819c	Rv2825c	3302.33
Rv1173	Rv1633	3300.94
Rv2093c	Rv2099c	3300.74
Rv2093c	Rv2098c	3300.74
Rv2773c	Rv3567c	3298.52
Rv1412	Rv3310	3293.95
Rv1500	Rv3809c	3292.43
Rv0917	Rv1279	3291.37
Rv1582c	Rv1586c	3290.82
Rv2867c	Rv3694c	3289.75
Rv0994	Rv1681	3289.32
Rv1370c	Rv1371	3288.5
Rv2056c	Rv2058c	3287.8
Rv3646c	Rv3647c	3287.12
Rv3172c	Rv3175	3286.96
Rv2913c	Rv2916c	3282.85
Rv3612c	Rv3613c	3279.34
Rv0021c	Rv3709c	3276.48
Rv2102	Rv2555c	3275.94
Rv1980c	Rv1981c	3275.82
Rv2251	Rv2253	3274.87
Rv3116	Rv3120	3273.94
Rv3100c	Rv3103c	3272.1
Rv1248c	Rv1249c	3271.9
Rv1515c	Rv1516c	3271.1
Rv0118c	Rv2113	3269.81
Rv0483	Rv1480	3268.83
Rv2870c	Rv2876	3267.24
Rv1569	Rv1895	3267.09
Rv0348	Rv0350	3266.14
Rv1342c	Rv1344	3265.6
Rv0003	Rv3903c	3265.1
Rv0881	Rv1392	3264.43
Rv2388c	Rv2616	3263.82
Rv0237	Rv1922	3263.04
Rv3356c	Rv3358	3257.54
Rv3239c	Rv3240c	3255.22
Rv0038	Rv3907c	3253.32
Rv0696	Rv2519	3252.32
Rv0237	Rv2093c	3246.72
Rv1971	Rv3894c	3245.78
Rv1358	Rv1836c	3244.98
Rv2571c	Rv3403c	3241.79
Rv1106c	Rv1833c	3238.46
Rv0489	Rv0853c	3238.04
Rv3132c	Rv3133c	3235.69
Rv1186c	Rv1187	3235.41
Rv2770c	Rv2819c	3235.03
Rv2033c	Rv2034	3233.06
Rv0676c	Rv2117	3232.81
Rv0684	Rv1286	3232.29
Rv2277c	Rv2278	3230.64
Rv0284	Rv0287	3230.61
Rv0654	Rv0655	3229.56
Rv2011c	Rv3750c	3228.8
Rv2797c	Rv3403c	3224.71
Rv1617	Rv2232	3221.84
Rv1581c	Rv1582c	3218.73
Rv1921c	Rv3637	3214.24
Rv1997	Rv3848	3214.17
Rv2488c	Rv2787	3214.16
Rv1635c	Rv2227	3212.09
Rv1514c	Rv1516c	3212.08
Rv3210c	Rv3211	3212.06
Rv1582c	Rv1585c	3211.33
Rv1582c	Rv1583c	3211.33
Rv2457c	Rv2458	3209.85
Rv0246	Rv3403c	3204.39
Rv0216	Rv1378c	3202.39
Rv3621c	Rv3878	3201.78
Rv0876c	Rv0877	3201.69
Rv3609c	Rv3667	3201.1
Rv2921c	Rv3813c	3200.41
Rv2174	Rv3499c	3200.04
Rv1383	Rv3688c	3197.91
Rv1872c	Rv1875	3195.85
Rv1872c	Rv1874	3195.85
Rv0189c	Rv0190	3195.22
Rv3727	Rv3728	3194.36
Rv0220	Rv1683	3193.76
Rv0852	Rv3811	3193.62
Rv1293	Rv3291c	3191.98
Rv3520c	Rv3522	3191.42
Rv1388	Rv1391	3191.16
Rv2559c	Rv2560	3190.71
Rv2962c	Rv2964	3189.27
Rv0862c	Rv3850	3188.28
Rv1226c	Rv3626c	3183.81
Rv0874c	Rv2725c	3181.84
Rv1387	Rv1388	3176.91
Rv1020	Rv1856c	3174.03
Rv0151c	Rv0888	3173.87
Rv1272c	Rv2593c	3173.48
Rv2496c	Rv3659c	3173.1
Rv0119	Rv0701	3172.82
Rv1904	Rv3286c	3172.67
Rv1272c	Rv2919c	3171.76
Rv1164	Rv1597	3165.66
Rv0167	Rv1315	3165.45
Rv1599	Rv3834c	3164.06
Rv2174	Rv3521	3162.79
Rv2785c	Rv2787	3162.38
Rv1227c	Rv3626c	3162.3
Rv3159c	Rv3281	3161.7
Rv0533c	Rv2445c	3161.41
Rv1582c	Rv1584c	3160.47
Rv0776c	Rv0777	3160.1
Rv2130c	Rv2132	3158.21
Rv0883c	Rv3520c	3157.77
Rv0096	Rv1836c	3153.67
Rv0820	Rv1438	3151.35
Rv1327c	Rv3701c	3148.07
Rv1378c	Rv1381	3147.35
Rv2115c	Rv2555c	3147.32
Rv1533	Rv1867	3147.3
Rv0343	Rv1750c	3146.51
Rv0290	Rv3909	3145.11
Rv0120c	Rv1272c	3143.64
Rv0841	Rv0843	3143.47
Rv0096	Rv3892c	3141.38
Rv2115c	Rv2564	3140.53
Rv2970c	Rv3097c	3137.11
Rv1475c	Rv3286c	3135.39
Rv0111	Rv0112	3133.24
Rv1805c	Rv1807	3132.61
Rv3838c	Rv3839	3131.99
Rv3837c	Rv3838c	3131.99
Rv0047c	Rv0051	3131.46
Rv3336c	Rv3338	3131.1
Rv0148	Rv0533c	3130.75
Rv3237c	Rv3240c	3128.56
Rv0994	Rv0996	3124.84
Rv0648	Rv3779	3122.88
Rv2117	Rv2793c	3121.06
Rv1921c	Rv3079c	3117.74
Rv0914c	Rv0916c	3117.62
Rv1007c	Rv2458	3117.23
Rv1811	Rv3001c	3116.43
Rv2689c	Rv2691	3115.64
Rv0477	Rv0478	3115.33
Rv0476	Rv0478	3115.33
Rv0870c	Rv2764c	3114.8
Rv3202c	Rv3609c	3114.32
Rv0862c	Rv0996	3113.94
Rv1921c	Rv2777c	3107.73
Rv3616c	Rv3676	3106.99
Rv2029c	Rv3010c	3105.78
Rv1675c	Rv1679	3105.52
Rv2187	Rv3097c	3104.71
Rv3525c	Rv3527	3102.85
Rv0236c	Rv1683	3101.33
Rv1504c	Rv1506c	3100.63
Rv0349	Rv0350	3100.51
Rv0347	Rv0350	3100.51
Rv0237	Rv2364c	3098.88
Rv2299c	Rv2301	3095.05
Rv3624c	Rv3626c	3094.93
Rv1313c	Rv1315	3094.09
Rv1844c	Rv3286c	3093.62
Rv3703c	Rv3704c	3092.94
Rv1028.1	Rv1028c	3092.3
Rv0151c	Rv3796	3092.14
Rv0482	Rv2234	3089.5
Rv0456.1	Rv0457c	3086.6
Rv0455c	Rv0457c	3086.6
Rv0437c	Rv2349c	3084.04
Rv1876	Rv1879	3083.78
Rv3669	Rv3670	3083.33
Rv1387	Rv2939	3082.15
Rv0089	Rv1392	3081.44
Rv0144	Rv0147	3080.49
Rv1392	Rv2201	3080.17
Rv0902c	Rv0905	3077.2
Rv0483	Rv1683	3076.06
Rv3310	Rv3377c	3075.79
Rv1615	Rv1617	3075.72
Rv2206	Rv2839c	3073.55
Rv0449c	Rv0470c	3072.32
Rv2586c	Rv2590	3070.8
Rv2779c	Rv3913	3069.69
Rv2948c	Rv3506	3069.4
Rv0241c	Rv0243	3065.68
Rv1378c	Rv1779c	3064.74
Rv1964	Rv3423c	3064.72
Rv3279c	Rv3668c	3064.65
Rv0042c	Rv0046c	3063.5
Rv0322	Rv0648	3060.79
Rv1111c	Rv1112	3059.78
Rv1285	Rv2267c	3056.26
Rv0780	Rv0784	3053.78
Rv0233	Rv2445c	3050.49
Rv1178	Rv2050	3050.21
Rv1388	Rv1406	3049.01
Rv0804	Rv3074	3048.38
Rv2505c	Rv2506	3048.23
Rv0853c	Rv3536c	3048.2
Rv3789	Rv3794	3047.02
Rv0780	Rv0781	3046.98
Rv0779c	Rv0780	3046.98
Rv1431	Rv1433	3046.7
Rv1489.1	Rv1790	3045.01
Rv0589	Rv0883c	3043.25
Rv0129c	Rv2219	3042.49
Rv2568c	Rv2569c	3039.41
Rv1617	Rv3032	3039.27
Rv2867c	Rv3693	3038.18
Rv2572c	Rv2574	3038.06
Rv3176c	Rv3178	3037.01
Rv3396c	Rv3400	3036.08
Rv1286	Rv1837c	3036.05
Rv0129c	Rv0883c	3035.82
Rv1005c	Rv1006	3034.42
Rv1259	Rv2583c	3034.38
Rv1488	Rv1490	3034.06
Rv1486c	Rv1488	3034.06
Rv1488	Rv1489	3033.81
Rv2448c	Rv3272	3033
Rv2878c	Rv3914	3032.75
Rv0959	Rv1432	3032.24
Rv2963	Rv2964	3031.75
Rv0350	Rv3223c	3029.57
Rv0363c	Rv1986	3029.37
Rv1787	Rv1788	3023.17
Rv2727c	Rv3842c	3022.49
Rv2289	Rv2746c	3022.15
Rv2150c	Rv2160.1	3021.22
Rv1646	Rv1650	3016.59
Rv1290c	Rv2387	3015.48
Rv1769	Rv2475c	3014.91
Rv1240	Rv1242	3014.66
Rv1240	Rv1241	3014.66
Rv3075c	Rv3078	3008.57
Rv3075c	Rv3076	3008.57
Rv2947c	Rv2949c	3007.41
Rv2945c	Rv2947c	3007.41
Rv2777c	Rv3755c	3006.75
Rv0237	Rv0240	3006.28
Rv0237	Rv0239	3006.28
Rv0986	Rv0988	3002.76
Rv2992c	Rv3215	3001.47
Rv1432	Rv3310	3001.1
Rv0170	Rv1795	3000.94
Rv0726c	Rv0727c	3000.89
Rv0288	Rv3020c	2999.36
Rv3613c	Rv3676	2999.04
Rv2411c	Rv2412	2998.65
Rv2410c	Rv2412	2998.65
Rv1097c	Rv1098c	2998.4
Rv3093c	Rv3261	2998.16
Rv3909	Rv3911	2997.99
Rv2243	Rv3502c	2996.83
Rv1659	Rv1662	2995.79
Rv3673c	Rv3674c	2995.24
Rv3829c	Rv3830c	2994.09
Rv2093c	Rv2839c	2993.02
Rv0619	Rv0621	2992.93
Rv0337c	Rv3170	2992.15
Rv0892	Rv3506	2991.06
Rv0337c	Rv0853c	2990.08
Rv1178	Rv2748c	2988.54
Rv0151c	Rv0246	2987.54
Rv0648	Rv0650	2987.53
Rv3503c	Rv3506	2987.1
Rv2383c	Rv3061c	2984.75
Rv1378c	Rv1379	2983.88
Rv0880	Rv0881	2982.84
Rv0159c	Rv0996	2982.78
Rv0350	Rv3197	2982.02
Rv0202c	Rv2721c	2981.11
Rv3593	Rv3594	2979.29
Rv3590c	Rv3593	2979.29
Rv2402	Rv3303c	2979.23
Rv3892c	Rv3894c	2976.73
Rv0011c	Rv2590	2976.3
Rv0096	Rv0151c	2975.42
Rv1516c	Rv3634c	2974.67
Rv2305	Rv2370c	2973.24
Rv0040c	Rv0041	2971.98
Rv0813c	Rv3117	2971.97
Rv3704c	Rv3705c	2969.42
Rv0728c	Rv0884c	2969.07
Rv1206	Rv1393c	2968.26
Rv0170	Rv3433c	2967.84
Rv2900c	Rv3356c	2967.53
Rv1388	Rv3657c	2967.27
Rv2906c	Rv2910c	2966.38
Rv0535	Rv0727c	2966.32
Rv0473	Rv0478	2966.15
Rv0275c	Rv1921c	2966.1
Rv0151c	Rv2721c	2966.08
Rv0011c	Rv0013	2965.41
Rv1507c	Rv2621c	2965.38
Rv1508.1	Rv1510	2964.87
Rv1376	Rv3403c	2963.34
Rv3222c	Rv3223c	2962.89
Rv3221c	Rv3223c	2962.89
Rv1809	Rv2843	2962.11
Rv0037c	Rv0046c	2961.17
Rv1284	Rv2992c	2961.13
Rv0337c	Rv0340	2959.47
Rv0284	Rv2795c	2958.72
Rv0151c	Rv0154c	2958.47
Rv1837c	Rv2031c	2954.37
Rv0732	Rv0736	2953.79
Rv2289	Rv2290	2951.79
Rv2288	Rv2289	2951.79
Rv2287	Rv2289	2951.79
Rv0032	Rv0035	2951.78
Rv0032	Rv0034	2951.78
Rv0589	Rv3794	2951.38
Rv1488	Rv2211c	2950.46
Rv1586c	Rv2650c	2950.31
Rv0512	Rv0515	2949.71
Rv2268c	Rv2271	2949.46
Rv2268c	Rv2270	2949.46
Rv0295c	Rv0296c	2949.38
Rv1261c	Rv1264	2948.42
Rv0853c	Rv2959c	2946.87
Rv1204c	Rv3249c	2944.74
Rv3696c	Rv3697c	2944.35
Rv0892	Rv1394c	2943.91
Rv2383c	Rv2947c	2943.85
Rv0033	Rv2523c	2943.79
Rv2748c	Rv2749	2942.67
Rv0707	Rv0712	2940.78
Rv0185	Rv0187	2940.71
Rv0184	Rv0187	2940.71
Rv1659	Rv1661	2939.43
Rv0317c	Rv2050	2938.38
Rv2783c	Rv3777	2937.93
Rv1167c	Rv2641	2937.68
Rv3718c	Rv3720	2936.87
Rv1597	Rv3225c	2935.8
Rv0221	Rv3887c	2934.97
Rv2467	Rv2470	2934.26
Rv0883c	Rv0886	2933.05
Rv1188	Rv3293	2932.85
Rv3743c	Rv3744	2932.67
Rv1315	Rv3501c	2930.7
Rv1722	Rv3453	2930.22
Rv1617	Rv1618	2930.21
Rv1655	Rv3641c	2930.09
Rv0914c	Rv2483c	2929.46
Rv1179c	Rv3343c	2929.42
Rv2718c	Rv3764c	2928.94
Rv1599	Rv2845c	2928.43
Rv0413	Rv3609c	2927.31
Rv1320c	Rv3609c	2926.97
Rv0124	Rv0125	2926.79
Rv0452	Rv3912	2926.74
Rv0959	Rv3779	2925.73
Rv1173	Rv2959c	2920.44
Rv1135.1	Rv1135c	2918.9
Rv0092	Rv1638	2917.57
Rv0164	Rv3204	2916.69
Rv1151c	Rv1152	2915.32
Rv1487	Rv3041c	2913.76
Rv0553	Rv2404c	2911.57
Rv0667	Rv1704c	2911.5
Rv1378c	Rv1551	2911.5
Rv3225c	Rv3227	2910.24
Rv1425	Rv3391	2909.97
Rv2477c	Rv3100c	2909.4
Rv2577	Rv3074	2909.39
Rv2952	Rv2953	2908.9
Rv3520c	Rv3523	2907.36
Rv3163c	Rv3818	2906.2
Rv0483	Rv1481	2905.97
Rv0311	Rv0762c	2905.62
Rv2199c	Rv2201	2905.44
Rv2847c	Rv3834c	2904.3
Rv1908c	Rv2678c	2903.94
Rv1285	Rv1837c	2902.15
Rv2217	Rv2219	2901
Rv0883c	Rv0885	2900.76
Rv1361c	Rv1362c	2897.55
Rv2425c	Rv2426c	2897.01
Rv0875c	Rv0876c	2896.71
Rv0312	Rv1378c	2896.33
Rv0422c	Rv2243	2893.45
Rv2976c	Rv2979c	2891.37
Rv3170	Rv3565	2890.3
Rv0296c	Rv0297	2889.91
Rv2939	Rv2951c	2888.33
Rv3779	Rv3784	2886.92
Rv0268c	Rv0269c	2881.33
Rv3705.1	Rv3709c	2880.88
Rv0483	Rv0777	2877.51
Rv1683	Rv1684	2874.97
Rv0783c	Rv2882c	2872.8
Rv1510	Rv2378c	2871.77
Rv0329c	Rv0334	2871.5
Rv1172c	Rv3144c	2870.06
Rv0770	Rv0892	2869.86
Rv2590	Rv3909	2868.57
Rv3905c	Rv3907c	2867.84
Rv3904c	Rv3907c	2867.84
Rv3902c	Rv3907c	2867.84
Rv1170	Rv2169c	2867.12
Rv0046c	Rv0051	2866.94
Rv0868c	Rv3828c	2866.52
Rv1485	Rv1771	2865.71
Rv1837c	Rv2243	2865.31
Rv1378c	Rv2047c	2864.84
Rv0410c	Rv0862c	2864.4
Rv0892	Rv2266	2864.09
Rv0271c	Rv0272c	2863.37
Rv2378c	Rv2693c	2862.85
Rv0561c	Rv3794	2861.3
Rv0048c	Rv0050	2860.89
Rv1596	Rv2839c	2856.61
Rv0491	Rv3028c	2856.12
Rv1159.1	Rv1165	2855.99
Rv0892	Rv3685c	2854.92
Rv0284	Rv1597	2854.61
Rv0939	Rv1140	2853.87
Rv1689	Rv2314c	2852.7
Rv0026	Rv2138	2851.44
Rv3248c	Rv3914	2851.38
Rv0571c	Rv0573c	2850.56
Rv0083	Rv2158c	2849.87
Rv0338c	Rv3230c	2848.93
Rv0834c	Rv3487c	2847.56
Rv0357c	Rv0359	2846.76
Rv0357c	Rv0358	2846.76
Rv0993	Rv1638	2846.63
Rv0533c	Rv2002	2845.28
Rv1044	Rv3062	2844.37
Rv2497c	Rv2764c	2844.17
Rv3370c	Rv3394c	2842.9
Rv0197	Rv2913c	2840.68
Rv3415c	Rv3416	2840.58
Rv1131	Rv1132	2838.64
Rv0579	Rv3730c	2838.24
Rv3309c	Rv3311	2837.29
Rv0110	Rv0111	2837.2
Rv0583c	Rv1378c	2836.81
Rv3201c	Rv3609c	2835.9
Rv1908c	Rv2245	2835.14
Rv0491	Rv1446c	2834.43
Rv3715c	Rv3717	2834.34
Rv3794	Rv3811	2833.31
Rv0840c	Rv2845c	2833.17
Rv1245c	Rv1248c	2832.89
Rv2056c	Rv2059	2832.56
Rv2939	Rv3871	2832.56
Rv0180c	Rv0589	2832.25
Rv2818c	Rv2821c	2830.75
Rv2818c	Rv2820c	2830.75
Rv0161	Rv3100c	2830.66
Rv0357c	Rv0360c	2828.53
Rv2913c	Rv3602c	2827.92
Rv3378c	Rv3379c	2827.56
Rv2445c	Rv3048c	2826.57
Rv0573c	Rv0576	2826.05
Rv0892	Rv3518c	2825.76
Rv0327c	Rv0892	2825.76
Rv0056	Rv2243	2825.72
Rv1623c	Rv2584c	2824.87
Rv1220c	Rv1392	2823.23
Rv2777c	Rv2780	2821.04
Rv3390	Rv3391	2820.92
Rv0304c	Rv1371	2820.88
Rv1659	Rv2921c	2819.65
Rv0852	Rv3906c	2819.02
Rv2280	Rv3029c	2818.53
Rv2484c	Rv3391	2816.69
Rv2113	Rv3403c	2816.41
Rv1913	Rv2372c	2814.71
Rv0094c	Rv0095c	2813.52
Rv0799c	Rv0800	2813.05
Rv0648	Rv0939	2812.83
Rv1078	Rv3860	2812.8
Rv1045	Rv3878	2812.61
Rv3312c	Rv3314c	2812.38
Rv1994c	Rv3271c	2812.32
Rv1325c	Rv3512	2808.29
Rv2967c	Rv3075c	2807.45
Rv0496	Rv2445c	2806.59
Rv2069	Rv3911	2802.62
Rv0755c	Rv3281	2801.61
Rv1348	Rv2928	2801.42
Rv2689c	Rv2692	2801.04
Rv0676c	Rv2002	2800.94
Rv0410c	Rv2795c	2800.08
Rv0102	Rv2477c	2799.37
Rv0679c	Rv0681	2798.85
Rv1037c	Rv1039c	2797.32
Rv0685	Rv2629	2796.93
Rv0110	Rv0650	2795.55
Rv1510	Rv3074	2794.71
Rv2496c	Rv2764c	2794.69
Rv2680	Rv3284	2794.29
Rv2912c	Rv2916c	2791.82
Rv0376c	Rv0378	2791.78
Rv0025	Rv0026	2789.87
Rv0869c	Rv3609c	2789.38
Rv0820	Rv2921c	2789.2
Rv0996	Rv1836c	2787.19
Rv3100c	Rv3109	2786.97
Rv0006	Rv2631	2786.66
Rv0280	Rv3779	2782.89
Rv0728c	Rv2205c	2780
Rv0067c	Rv3830c	2778.84
Rv0573c	Rv1596	2778.55
Rv0869c	Rv3100c	2778
Rv1392	Rv3322c	2777.57
Rv0987	Rv3077	2776.89
Rv1072	Rv2170	2776.67
Rv0221	Rv3391	2775.2
Rv0579	Rv3701c	2774.04
Rv2693c	Rv3074	2772.86
Rv0120c	Rv0194	2771.84
Rv1790	Rv2313c	2769.12
Rv0305c	Rv0306	2767.97
Rv0996	Rv3779	2765.01
Rv0648	Rv0651	2762.81
Rv0667	Rv1617	2762.45
Rv1389	Rv3048c	2762.44
Rv3794	Rv3921c	2762.44
Rv1969	Rv3894c	2760.62
Rv0170	Rv0903c	2760.57
Rv2091c	Rv2093c	2760.08
Rv0498	Rv1685c	2759.73
Rv1648	Rv1649	2758.38
Rv0168	Rv1611	2757.46
Rv2440c	Rv3659c	2757.35
Rv0669c	Rv2165c	2756.6
Rv0806c	Rv0993	2756.45
Rv2686c	Rv2689c	2755.3
Rv1683	Rv1796	2754.88
Rv3813c	Rv3834c	2754.46
Rv0631c	Rv2158c	2754.24
Rv3688c	Rv3691	2753.35
Rv0096	Rv2083	2753.23
Rv0056	Rv2055c	2753.21
Rv3137	Rv3140	2752.85
Rv1617	Rv2682c	2752.75
Rv3068c	Rv3069	2750.8
Rv0233	Rv1389	2749.68
Rv3447c	Rv3896c	2749.43
Rv3506	Rv3521	2748.99
Rv3202c	Rv3212	2748.39
Rv1795	Rv3794	2748.24
Rv1226c	Rv1228	2747.49
Rv1225c	Rv1226c	2747.49
Rv0304c	Rv0306	2746.4
Rv2052c	Rv2054	2746.01
Rv2051c	Rv2052c	2746.01
Rv0159c	Rv2138	2743.79
Rv1508.1	Rv1508c	2741.68
Rv2115c	Rv3000	2741.38
Rv3396c	Rv3401	2741.05
Rv2778c	Rv2780	2740.47
Rv1484	Rv2947c	2740.42
Rv3093c	Rv3095	2739.28
Rv1204c	Rv3824c	2737.12
Rv2445c	Rv3247c	2737.06
Rv2448c	Rv3264c	2734.84
Rv2793c	Rv2795c	2733.56
Rv1398c	Rv1401	2733.32
Rv1397c	Rv1401	2733.32
Rv1576c	Rv1580c	2732.53
Rv1576c	Rv1579c	2732.53
Rv0097	Rv2930	2732.12
Rv0058	Rv3249c	2731.26
Rv3569c	Rv3570c	2731.24
Rv2093c	Rv3834c	2731.14
Rv2093c	Rv3786c	2728.5
Rv0096	Rv0102	2725.7
Rv1221	Rv3441c	2725.49
Rv2705c	Rv3237c	2724.9
Rv2843	Rv3478	2722.49
Rv2967c	Rv2970c	2721.25
Rv2790c	Rv2792c	2719.89
Rv2705c	Rv3868	2719.89
Rv3564	Rv3565	2718.9
Rv3127	Rv3256c	2717.16
Rv1599	Rv3462c	2716.84
Rv2031c	Rv2503c	2716.74
Rv0410c	Rv0412c	2714.72
Rv0457c	Rv0458	2714.69
Rv1837c	Rv2900c	2714.57
Rv3309c	Rv3310	2714.33
Rv2398c	Rv3148	2713.34
Rv0538	Rv3903c	2712.79
Rv2801c	Rv2802c	2711.57
Rv3596c	Rv3874	2710.31
Rv0589	Rv1970	2710
Rv3702c	Rv3704c	2709.18
Rv3246c	Rv3248c	2707.3
Rv0018c	Rv2088	2706.4
Rv1378c	Rv3127	2705.88
Rv3177	Rv3403c	2704.14
Rv0186	Rv0187	2703.96
Rv2136c	Rv2138	2703.85
Rv0751c	Rv1599	2703.26
Rv0621	Rv0624	2701.2
Rv0621	Rv0623	2701.2
Rv1519	Rv1521	2701.17
Rv1617	Rv1981c	2699.71
Rv2416c	Rv3258c	2699.52
Rv1795	Rv1798	2698.72
Rv1795	Rv1797	2698.72
Rv0428c	Rv3124	2697.86
Rv2795c	Rv3871	2697.1
Rv2555c	Rv2558	2696.27
Rv2555c	Rv2557	2696.27
Rv2551c	Rv2555c	2696.27
Rv1226c	Rv2475c	2695.18
Rv0129c	Rv0813c	2694.83
Rv0102	Rv1390	2694.16
Rv0089	Rv1599	2693.39
Rv1633	Rv1634	2692.83
Rv1153c	Rv1392	2692.81
Rv2243	Rv2766c	2692.57
Rv0021c	Rv2243	2692.41
Rv0312	Rv3201c	2692.06
Rv0904c	Rv0907	2689.93
Rv1864c	Rv3789	2689.88
Rv0137c	Rv0139	2689.86
Rv0337c	Rv0438c	2689.23
Rv0782	Rv3565	2688.19
Rv2592c	Rv2599	2686.93
Rv2592c	Rv2598	2686.93
Rv2592c	Rv2597	2686.93
Rv0667	Rv1320c	2686.65
Rv3138	Rv3419c	2686.57
Rv0050	Rv2319c	2686.29
Rv2925c	Rv3659c	2685.43
Rv1939	Rv1940	2684.8
Rv3161c	Rv3829c	2684.43
Rv0350	Rv0353	2683.7
Rv2434c	Rv3499c	2683.59
Rv0058	Rv0061	2683.57
Rv2786c	Rv3393	2682.26
Rv1326c	Rv3014c	2681.58
Rv3678.1	Rv3681c	2680.35
Rv2900c	Rv2902c	2678.75
Rv2138	Rv3818	2678.62
Rv0595c	Rv0597c	2676.92
Rv0985c	Rv0993	2676.88
Rv1378c	Rv3900c	2675.48
Rv1166	Rv1178	2674.18
Rv0383c	Rv3900c	2671.98
Rv0806c	Rv2939	2670.93
Rv2743c	Rv2746c	2670.83
Rv0235c	Rv3170	2670.72
Rv2158c	Rv2160c	2670.62
Rv2672	Rv3279c	2670
Rv0104	Rv2113	2669.91
Rv1599	Rv1844c	2669.84
Rv0428c	Rv1388	2669.52
Rv1204c	Rv2305	2668.48
Rv0806c	Rv1204c	2667.93
Rv2007c	Rv2626c	2667.45
Rv1126c	Rv1127c	2667.44
Rv3093c	Rv3094c	2667.19
Rv1656	Rv3290c	2665.36
Rv0862c	Rv1683	2665.31
Rv0892	Rv2276	2665.03
Rv2041c	Rv2416c	2664.77
Rv0914c	Rv0952	2663.61
Rv0492c	Rv0494	2663.34
Rv0195	Rv0197	2663.07
Rv2845c	Rv2867c	2661.35
Rv3793	Rv3794	2660.88
Rv1611	Rv3500c	2660.25
Rv1366	Rv3812	2659.48
Rv2005c	Rv2503c	2659.25
Rv2378c	Rv2383c	2659.07
Rv1510	Rv3887c	2658.19
Rv1383	Rv1388	2657.01
Rv1320c	Rv2583c	2656.5
Rv2378c	Rv3249c	2656.5
Rv0495c	Rv0500	2655.61
Rv0482	Rv0636	2653.93
Rv2795c	Rv3317	2653.69
Rv0151c	Rv2892c	2653.05
Rv1320c	Rv2336	2652.43
Rv1309	Rv3176c	2652.15
Rv1350	Rv2243	2650.88
Rv0361	Rv0362	2648.32
Rv1923	Rv3377c	2648.02
Rv1459c	Rv1683	2646.78
Rv0189c	Rv0192	2646.41
Rv3221.1	Rv3223c	2645.23
Rv0819	Rv2188c	2643.8
Rv1481	Rv1484	2642.02
Rv3014c	Rv3375	2640.39
Rv0883c	Rv2524c	2640
Rv0524	Rv1511	2638.74
Rv2378c	Rv3912	2638.56
Rv2404c	Rv3223c	2638.06
Rv0554	Rv0558	2637.22
Rv2771c	Rv2773c	2636.72
Rv0913c	Rv3322c	2635.72
Rv0419	Rv1747	2632.13
Rv3698	Rv3792	2631.55
Rv3335c	Rv3336c	2631.47
Rv1058	Rv1060	2630.71
[truncated: 27,665 more rows]
