# Supplementary material for: Mycobacterium tuberculosis interactome analysis unravels potential pathways to drug resistance
Source: BMC Microbiol. 2008 Dec 23;8:234. doi: 10.1186/1471-2180-8-234 (PMC2649132; doi:10.1186/1471-2180-8-234)
Supplement: Additional File 6 — Genes upregulated on drug treatment. A comparison of the network parameters, for the sub-networks of upregulated proteins. [file 1471-2180-8-234-S6.xls]

## Sheet: Networks of up-regulated genes
Drug	Number of up-regulated genes	Number of nodes connected, in STRING	Maximum Possible Edges	Actual Edges	Network Density	Clustering Coefficient
Isoniazid (INH)	186	107	5671	122	2.151	0.375
Ethionamide (ETH)	56	39	741	42	5.668	0.362
Isoxyl (ISO)	231	161	12880	319	2.477	0.272
Tetrahydrolipstatin (THL)	208	101	5050	127	2.515	0.207
SRI#221	182	93	4278	86	2.01	0.153
SRI#967	116	40	780	33	4.231	0.233
SRI#9190	124	54	1431	50	3.494	0.196
Total Network	--	3925	7700850	29664	0.385	0.447
